# Supplementary material for: Assessing the determinants of food choices among adolescents in India: A rainbow model using the socio-ecological framework
Source: PLOS Glob Public Health. 2025 Sep 23;5(9):e0004776. doi: 10.1371/journal.pgph.0004776 (PMC12456765; doi:10.1371/journal.pgph.0004776)
Supplement: S1 Data — This Excel file contains the full de-identified dataset and supporting documentation for the study, organized into multiple sheets as follows: Sheet 1: Pooled Coded Data. Contains the complete coded and de-identified dataset used for primary analyses, including participant demographics, survey responses, and all initial coded variables. Sheet 2: Determinants Pooled Data. Presents the pooled data (n = 869) on the determinants of food choices among adolescents from both study cities. This sheet includes the specific data points and summary statistics that correspond to the determinants of food choices, providing the underlying data for related analyses and visualizations. Sheet 3: Codes. Provides a comprehensive list of all codes and coding schemes applied to the dataset, including definitions and categories used for data analysis and interpretation. Sheet 4: Chi-Square Test Results. Presents the detailed results of Chi-square analyses, specifically examining the relationship between parental educational status (n = 869) and food price and availability. Sheet 4: VFPFs Data. Contains the raw response data from the Virtual Food Preference Flip Cards (VFPFs), detailing participant choices and preferences, and includes an embedded pie chart visualization generated from this data. Sheet 5: In-depth Interview Questions. Lists the complete set of guiding questions used during the in-depth interviews with study participants, serving as the detailed instrument for qualitative data collection. (XLSX) [file pgph.0004776.s001.xlsx]

## Sheet: Pooled data
SUBJECTID	Code_Type	Place	@8TYPEOFSCHOOL	@6CLASS	@2AGE	@3Ht	@4Wt	@5GENDER	@9FAMILYTYPE	@10FEd	@11FOcc	@12MEd	@13MOcc	@14OUTSIDEFOODS	FREQUENCY	@151R_Taste	@152R_Sight	@153R_Cost	@154R_Availability	@155R_Ad	@156R_Celebrity	3	@158R_Offers	@159R_Brandnames	@1510R_Trendyfoods	@1511R_Peers	@1512R_Claims	@271	@272	@273	@274	@275
OH41	POH41	OldHYD	2	8	13	151	46.7	1	1	4	2	4	2	1	2	2	2	1	1	1	2	1	2	2	2	1	1	2	2	4	3	1
OH13	GOH13	OldHYD	1	8	13	168.3	53	2	1	4	6	3	5	1	2	3	2	3	2	3	2	3	2	1	2	2	1	1	2	2	3	2
OD55	GOD55	OldDelhi	1	9	14	174	61	2	2	6	3	3	5	1	2	3	2	3	2	0	2	1	1	0	1	2	1	1	2	2	3	1
OH62	POH62	OldHYD	2	9	14	158.8	67.5	1	2	5	3	4	5	1	1	2	1	2	0	1	2	2	0	3	3	2	2	2	2	3	2	1
OH70	POH70	OldHYD	2	9	15	173.8	60.5	2	2	4	2	4	5	1	1	3	2	0	3	2	3	1	3	2	3	2	1	2	2	2	2	2
OH63	POH63	OldHYD	2	9	14	155	38	2	1	5	2	4	5	1	1	2	2	0	3	2	1	0	2	3	3	1	1	1	2	1	2	1
ND49	GND49	NewDelhi	1	8	13	135	26	1	1	2	6	2	6	1	3	3	1	3	1	1	2	3	1	2	3	1	1	1	1	1	2	1
NH29	GNH29	NewHYD	1	8	13	147.5	34	1	1	4	6	4	5	1	2	2	2	3	2	3	1	0	0	2	3	1	0	2	2	2	2	1
OH108	POH108	OldHYD	2	9	14	147.5	36	2	1	4	3	4	5	1	1	3	2	2	2	2	2	1	3	2	3	3	0	1	2	3	2	2
OH75	POH75	OldHYD	2	9	15	144.6	44	1	2	5	2	5	2	1	1	1	3	2	3	2	1	0	0	3	3	0	1	2	2	3	2	1
ND42	GND42	NewDelhi	1	8	14	141	48	1	2	2	1	1	5	1	3	2	3	2	2	2	2	2	3	2	3	3	1	2	2	1	2	1
OH88	POH88	OldHYD	2	9	14	152	50	1	1	6	3	4	5	1	1	2	2	2	0	2	1	1	2	3	3	2	0	2	2	3	2	2
OH55	GOH55	OldHYD	1	9	14	159	42	2	1	3	6	3	1	1	3	3	3	2	1	2	3	0	0	1	3	3	0	2	2	3	2	2
ND06	GND06	NewDelhi	1	8	14	148	35	1	2	2	3	1	5	1	2	3	2	3	1	0	0	0	2	2	3	2	0	2	1	1	2	2
OH11	GOH11	OldHYD	1	8	13	146.6	40	2	2	4	3	4	5	1	1	3	3	3	3	3	3	0	3	3	3	3	0	1	1	4	2	2
ND37	GND37	NewDelhi	1	8	12	158	41	1	1	3	2	2	2	1	1	2	3	3	3	2	2	1	2	2	3	2	0	2	2	3	2	2
OH71	POH71	OldHYD	2	9	14	151.6	45.7	2	1	4	3	4	5	1	2	3	3	0	3	0	0	3	0	3	3	2	3	2	2	1	2	1
OH05	GOH05	OldHYD	1	8	14	153	39	1	1	3	2	1	5	1	1	3	0	3	3	3	3	0	3	3	3	3	0	1	1	4	2	2
OD92	GOD92	OldDelhi	1	9	13	147	42	1	2	2	2	4	5	1	2	3	2	2	2	1	2	0	1	1	3	1	0	1	2	2	2	2
ND112	PND112	NewDelhi	2	9	15	182	66	2	1	5	1	5	2	1	2	3	3	3	3	3	3	3	3	3	3	1	2	2	2	4	2	1
ND76	GND76	NewDelhi	1	9	15	154	47	1	1	3	3	6	2	1	2	3	3	3	3	2	3	3	3	0	3	1	2	2	2	4	2	1
OH21	GOH21	OldHYD	1	8	15	171	59	2	1	4	2	4	5	1	1	3	3	3	3	3	1	2	2	2	3	3	3	2	1	3	2	2
OH12	GOH12	OldHYD	1	8	14	145	37	1	1	3	2	1	5	1	1	3	0	3	3	3	3	0	3	3	3	0	1	1	1	4	2	2
OH66	POH66	OldHYD	2	9	15	163	45.2	2	2	5	2	4	5	1	3	2	2	2	3	2	3	2	2	1	3	2	1	2	2	3	2	1
ND93	PND93	NewDelhi	2	9	14	160	42	1	1	5	3	5	5	1	4	3	2	0	1	3	3	1	2	3	3	2	1	2	1	4	2	2
OD72	POD72	OldDelhi	2	9	14	162	58	2	2	3	4	3	3	1	3	3	2	3	2	1	1	3	3	1	3	2	0	2	2	3	2	2
ND57	GND57	NewDelhi	1	9	14	158	50	2	2	4	2	2	3	1	4	2	3	0	1	3	3	1	2	3	3	2	1	2	1	3	2	2
OH01	GOH01	OldHYD	1	8	13	163.6	45	2	1	2	6	2	5	1	1	3	1	3	2	1	1	1	2	2	3	1	3	2	2	1	2	2
OH100	GOH100	OldHYD	1	9	14	146	45	2	1	2	6	2	5	1	3	3	2	3	3	0	3	2	2	0	3	0	2	2	1	2	2	2
OH10	GOH10	OldHYD	1	8	13	158.5	62	1	1	4	1	4	5	1	2	3	2	3	3	2	2	0	2	0	3	2	1	1	2	4	2	2
NH12	GNH12	NewHYD	1	8	14	147	42	1	2	3	2	3	2	1	2	3	3	2	2	2	0	2	2	1	3	3	3	2	2	4	2	2
ND61	GND61	NewDelhi	1	9	14	153	48	2	1	3	2	3	4	1	2	3	3	2	2	2	2	1	1	1	3	3	0	2	2	4	2	2
OD48	POD48	OldDelhi	2	8	13	144	43	2	1	3	2	3	4	1	2	3	3	2	2	2	2	1	1	1	3	3	0	2	2	4	2	2
OH04	GOH04	OldHYD	1	8	14	155	51	1	1	4	2	2	5	1	1	3	0	3	3	3	3	0	3	3	3	0	0	1	1	4	2	2
OD48	GOD48	OldDelhi	1	8	14	157	46	1	2	4	2	2	5	1	2	2	2	1	1	1	0	2	2	2	3	1	2	1	2	1	2	2
NH39	PNH39	NewHYD	2	8	12	140	38	2	1	5	2	5	1	1	1	3	3	2	1	1	1	1	2	0	3	3	0	1	1	2	2	2
OD36	GOD36	OldDelhi	1	8	14	165	72	1	2	2	2	3	5	1	1	2	2	2	3	2	2	2	3	2	3	2	1	2	2	3	2	1
NH09	PNH09	NewHYD	2	8	16	150	62	2	1	4	3	5	1	1	1	2	2	3	2	2	2	2	2	1	3	1	1	1	2	3	2	1
OD68	GOD68	OldDelhi	1	9	14	137	46	1	1	3	2	4	5	0	-	1	2	0	2	1	1	2	2	1	3	2	0	2	2	2	2	2
OH02	GOH02	OldHYD	1	8	12	151.6	50	1	1	4	1	2	5	1	1	3	3	3	3	3	0	2	2	0	3	3	1	1	1	4	2	2
ND01	PND01	NewDelhi	2	8	13	163	53	2	2	5	3	5	5	1	2	3	3	3	2	2	2	3	1	3	3	2	3	2	2	3	2	1
NH45	GNH45	NewHYD	1	8	12	162	55	2	1	2	3	2	5	1	2	3	2	1	2	2	2	1	2	3	3	1	3	1	2	3	2	2
NH37	GNH37	NewHYD	1	8	14	157.3	37	2	2	1	6	1	5	1	3	1	2	2	3	1	2	0	2	3	3	3	2	2	1	3	2	2
OH49	GOH49	OldHYD	1	8	13	154	34	2	1	1	6	2	5	1	2	2	2	3	2	2	0	2	1	2	3	3	1	2	1	2	2	2
ND103	PND103	NewDelhi	2	9	14	159	41	2	2	4	2	4	3	1	2	3	3	3	2	1	2	1	2	3	3	2	1	2	2	3	2	2
ND67	GND67	NewDelhi	1	9	14	162	48	1	2	1	4	6	5	1	2	3	3	3	2	1	2	1	2	0	3	2	1	2	2	3	2	2
OH57	GOH57	OldHYD	1	9	15	154.5	64	2	1	4	3	2	5	1	1	2	1	2	1	2	1	1	0	3	3	2	1	2	2	1	2	1
NH31	GNH31	NewHYD	1	8	14	151	39	1	1	3	6	3	5	1	3	2	2	2	3	2	0	3	2	2	3	2	1	2	1	2	2	1
OH46	GOH46	OldHYD	1	8	14	152	46	2	2	4	3	4	3	1	1	2	3	3	3	2	2	3	0	2	3	3	1	2	2	3	2	1
NH24	PNH24	NewHYD	2	8	13	155	45	1	1	6	3	5	5	1	2	2	2	1	2	1	2	1	2	0	3	2	3	1	1	3	2	2
OH32	POH32	OldHYD	2	8	13	162	39	2	1	4	6	4	5	1	2	2	3	2	3	1	1	2	1	2	3	2	1	2	1	4	2	1
NH49	GNH49	NewHYD	1	8	11	152	53	1	2	3	2	2	5	1	3	2	1	2	1	2	1	3	2	0	3	1	0	1	2	1	2	1
OH22	GOH22	OldHYD	1	8	13	145	32	2	1	3	6	4	2	1	2	2	0	1	2	1	3	1	3	1	3	2	1	1	2	3	2	2
ND102	PND102	NewDelhi	2	9	13	Null	Null	1	1	5	2	5	1	1	2	2	1	2	3	1	2	2	2	3	3	3	1	2	2	3	2	1
ND66	GND66	NewDelhi	1	9	13	149	59	2	1	2	2	2	5	1	2	2	1	2	0	2	1	2	2	1	3	3	1	2	2	3	2	1
NH40	PNH40	NewHYD	2	8	13	147	35	2	2	5	2	5	5	1	1	3	3	2	2	0	0	0	2	0	3	3	0	2	2	3	2	2
NH41	PNH41	NewHYD	2	8	13	145	32	2	1	5	1	5	1	1	1	3	3	2	2	0	0	0	2	0	3	3	0	2	2	3	2	2
OD05	POD05	OldDelhi	2	8	13	158	53	1	1	5	2	5	5	1	2	3	2	3	2	2	2	2	3	2	3	2	1	2	1	2	2	2
OH94	POH94	OldHYD	2	9	14	153	37	1	1	4	2	4	5	1	1	2	2	2	0	2	1	1	3	3	3	2	0	2	2	3	2	2
ND48	PND48	NewDelhi	2	8	13	139	56	1	1	5	1	5	1	1	1	3	2	3	2	3	3	3	2	3	3	2	2	2	2	3	2	2
ND58	PND58	NewDelhi	2	8	13	139	42	2	1	5	2	5	5	1	1	2	3	1	2	2	1	1	0	2	3	1	2	1	1	3	2	2
ND11	PND11	NewDelhi	2	8	13	143	40	2	1	5	1	5	1	1	2	1	3	1	2	2	2	1	3	1	3	2	2	2	2	1	2	2
ND93	GND93	NewDelhi	1	9	14	157	54	2	1	4	2	6	4	0	-	3	3	3	0	1	3	1	2	1	3	2	2	2	2	1	2	1
ND59	GND59	NewDelhi	1	9	14	156	39	1	2	5	6	4	3	1	2	3	2	3	2	1	1	1	2	1	3	2	1	2	2	3	2	2
ND95	PND95	NewDelhi	2	9	14	158	41	1	1	5	1	4	5	1	2	3	2	3	2	2	1	1	2	1	3	2	1	2	2	3	2	2
OD35	POD35	OldDelhi	2	8	14	153	54	2	1	3	3	3	3	1	1	2	3	3	2	3	3	2	2	2	3	3	1	2	2	3	2	1
OD03	POD03	OldDelhi	2	8	13	154	50	2	1	5	2	5	2	1	2	3	2	2	1	3	2	2	2	1	3	2	0	2	1	2	2	2
OH92	POH92	OldHYD	2	9	14	147	40	1	2	4	3	4	5	1	1	2	1	3	2	2	1	2	2	1	3	2	3	2	2	3	2	2
OD95	POD95	OldDelhi	2	9	14	167	63	1	1	3	2	3	2	1	4	1	1	3	2	2	1	2	1	2	3	2	1	1	2	2	2	1
OD93	GOD93	OldDelhi	1	9	13	150	62	1	2	3	2	3	5	1	3	2	2	2	2	1	1	2	2	0	3	2	0	1	2	1	2	1
ND50	GND50	NewDelhi	1	8	13	151	63	1	1	2	1	2	4	1	3	3	2	3	2	1	2	1	3	2	3	2	2	2	1	1	2	1
ND44	GND44	NewDelhi	1	8	12	140	35	1	1	4	2	3	5	1	3	3	1	2	3	2	1	0	3	2	3	3	1	2	2	2	2	1
OH18	GOH18	OldHYD	1	8	14	169.6	47	2	2	4	3	4	3	1	1	2	3	1	1	1	3	1	2	2	3	3	1	1	2	3	2	2
OD52	POD52	OldDelhi	2	8	16	153	57	1	2	3	2	1	6	1	2	2	1	2	1	1	2	1	3	2	3	2	1	1	2	3	2	1
OH106	GOH106	OldHYD	1	9	15	148	40.7	2	1	2	4	2	5	1	1	2	3	3	0	1	1	1	1	2	3	2	1	2	2	2	2	1
NH89	GNH89	NewHYD	1	9	14	172	52	2	1	2	6	3	2	1	2	3	3	2	3	2	1	1	1	2	3	2	2	2	2	4	2	2
ND36	GND36	NewDelhi	1	8	13	154	40	1	1	2	2	2	3	1	1	3	3	2	3	2	2	3	2	1	3	2	0	2	2	3	2	2
OD18	POD18	OldDelhi	2	8	13	143	42	2	1	4	3	3	5	1	2	2	2	2	1	2	1	2	1	2	3	3	1	2	1	3	2	1
NH36	PNH36	NewHYD	2	8	13	145	44	2	1	5	1	5	5	1	2	3	2	1	1	2	0	2	1	3	3	3	3	2	2	3	2	1
NH97	PNH97	NewHYD	2	9	13	149	50	2	1	5	2	4	3	1	2	3	2	3	2	1	0	2	2	1	3	3	2	2	1	1	2	1
OD67	GOD67	OldDelhi	1	9	15	164	55	1	2	3	3	3	3	1	2	2	2	3	1	2	2	0	0	3	3	1	1	2	2	2	2	2
ND51	GND51	NewDelhi	1	8	14	157	42	1	1	2	4	1	5	1	3	3	2	3	0	2	2	2	2	1	3	3	0	1	2	3	2	2
OD78	POD78	OldDelhi	2	9	13	147	49	2	1	5	2	3	2	1	2	3	2	3	2	2	2	3	2	1	3	2	0	2	1	3	2	1
ND39	GND39	NewDelhi	1	8	13	146	39	1	1	2	3	3	3	1	3	3	3	2	3	0	1	1	2	0	3	3	0	2	2	1	2	2
NH50	PNH50	NewHYD	2	8	13	144	35	2	1	5	3	5	3	1	1	3	3	2	2	1	1	1	2	0	3	3	0	1	2	3	2	2
OH37	GOH37	OldHYD	1	8	12	133.6	28.7	2	1	4	3	4	5	1	2	3	3	1	2	1	3	2	3	2	3	3	1	1	1	1	2	1
OD101	POD101	OldDelhi	2	9	12	159	44	1	1	4	2	4	2	1	3	3	3	2	3	2	3	1	2	3	3	3	1	2	1	2	2	2
OH75	GOH75	OldHYD	1	9	13	163.5	65	2	2	3	2	4	5	1	2	3	0	2	1	1	1	2	3	1	3	3	3	2	2	3	2	1
OD22	POD22	OldDelhi	2	8	12	137	41	1	1	4	2	4	1	1	4	2	3	2	1	3	2	2	2	2	3	2	1	2	1	2	2	1
OH101	POH101	OldHYD	2	9	14	143	48.9	1	2	4	2	4	5	1	1	3	2	3	1	2	2	1	2	3	3	3	1	1	2	3	2	1
OH14	GOH14	OldHYD	1	8	13	153	45	2	2	4	6	4	5	1	2	3	3	3	0	1	3	2	3	2	3	1	2	1	1	1	2	1
OH61	GOH61	OldHYD	1	9	16	150	41	1	1	2	6	3	5	1	4	2	3	1	3	3	2	3	3	3	3	1	2	2	2	3	2	1
OH62	GOH62	OldHYD	1	9	13	158.1	38	1	1	3	2	3	5	1	4	3	2	0	1	3	3	2	3	3	3	3	2	2	2	1	2	1
OD23	POD23	OldDelhi	2	8	13	142	46	1	1	5	1	5	3	1	2	3	3	3	2	3	2	2	3	2	3	3	2	2	1	2	2	1
OH19	GOH19	OldHYD	1	8	13	161	45	1	2	4	6	4	5	1	2	2	3	1	1	1	3	2	2	2	3	2	1	1	2	1	2	1
OD31	POD31	OldDelhi	2	8	13	150	43	1	2	4	2	4	2	1	2	3	2	0	2	1	1	0	2	1	3	1	0	2	2	3	2	1
NH10	PNH10	NewHYD	2	8	13	155	36	1	1	5	6	5	6	1	3	3	2	3	2	0	2	2	3	3	3	2	3	2	2	3	2	1
OD89	POD89	OldDelhi	2	9	14	175	67	2	1	4	2	4	5	1	3	3	2	3	2	2	2	2	1	2	3	3	1	2	1	2	2	1
OD64	POD64	OldDelhi	2	9	14	160	55	1	1	5	2	2	5	1	2	3	2	3	3	3	2	3	2	2	3	3	3	1	2	2	2	2
NH49	PNH49	NewHYD	2	8	14	159	39	2	1	5	3	5	3	1	1	3	3	2	2	1	2	2	2	2	3	0	0	2	2	3	2	2
OD17	POD17	OldDelhi	2	8	13	167	70	2	1	5	1	5	2	1	1	3	3	2	3	3	1	0	3	1	3	1	1	2	2	3	2	2
NH14	GNH14	NewHYD	1	8	12	154.5	62	1	2	3	2	3	2	1	2	3	2	2	3	3	3	2	2	1	3	3	2	2	2	3	2	2
OD83	POD83	OldDelhi	2	9	14	156	49	2	1	4	3	4	2	1	2	3	3	2	3	2	1	1	1	2	3	1	1	2	1	3	2	1
OD75	POD75	OldDelhi	2	9	14	155	38	2	1	5	2	5	3	1	2	3	3	2	2	3	2	3	2	3	3	2	3	2	2	3	2	2
NH96	GNH96	NewHYD	1	9	14	152.4	48	1	2	5	2	4	5	1	1	3	2	3	2	1	1	1	1	3	3	2	0	1	1	3	2	2
ND68	GND68	NewDelhi	1	9	14	158	54	2	1	2	2	3	4	1	1	3	2	2	1	2	1	1	3	2	3	2	1	2	2	3	2	2
ND104	PND104	NewDelhi	2	9	14	153	44	2	1	5	2	5	3	1	1	3	2	2	1	2	2	1	3	2	3	2	1	2	2	3	2	2
ND24	GND24	NewDelhi	1	8	14	163	48	2	2	4	2	2	2	1	3	3	3	3	3	1	2	2	3	1	3	3	2	1	2	3	2	2
ND64	GND64	NewDelhi	1	9	14	#NULL!	#NULL!	1	2	3	6	1	5	1	4	3	1	2	1	1	2	0	2	1	3	3	0	2	2	1	2	1
NH62	PNH62	NewHYD	2	9	13	156	43	2	1	5	2	4	1	1	2	3	2	3	2	2	2	3	2	2	3	2	1	2	1	2	2	1
OD09	POD09	OldDelhi	2	8	14	138	40	1	2	5	2	5	5	1	4	2	3	2	2	2	3	2	3	2	3	2	3	2	1	2	2	2
OD41	POD41	OldDelhi	2	8	12	156	42	2	1	4	2	4	5	1	3	3	2	2	2	2	2	2	2	3	3	2	1	2	1	3	2	1
OH92	GOH92	OldHYD	1	9	14	156.5	39.4	1	1	4	3	4	2	1	1	2	3	3	2	1	3	0	2	1	3	0	2	1	2	3	2	1
ND55	GND55	NewDelhi	1	9	14	158	49	1	1	3	2	1	4	1	4	3	2	2	0	2	3	1	1	1	3	2	1	2	2	3	2	1
ND46	PND46	NewDelhi	2	8	13	157	50	1	1	5	1	5	2	1	1	2	2	2	2	3	2	1	2	2	3	2	1	2	2	3	2	2
OD05	GOD05	OldDelhi	1	8	12	160	49	2	1	2	3	3	5	1	2	2	3	2	1	2	1	1	3	1	3	1	2	2	1	3	2	2
OD01	GOD01	OldDelhi	1	8	12	156	53	1	2	3	3	2	5	1	1	3	3	2	1	1	1	0	3	1	3	2	0	2	2	4	2	1
ND91	PND91	NewDelhi	2	9	14	170	58	2	1	5	1	4	5	1	4	3	2	2	1	2	3	2	1	1	3	2	1	2	2	3	2	1
OH34	GOH34	OldHYD	1	8	13	151.4	27.9	2	1	3	3	3	3	1	1	1	2	2	3	0	0	1	1	3	3	1	2	2	2	2	2	2
NH11	PNH11	NewHYD	2	8	13	170	55	2	1	5	2	5	2	1	1	3	2	3	3	1	1	2	2	3	3	0	2	2	2	1	2	2
OH64	GOH64	OldHYD	1	9	14	155	31	1	1	3	2	2	5	1	2	2	3	2	3	1	2	0	2	2	3	1	1	2	2	2	2	2
OD100	GOD100	OldDelhi	1	9	14	159	57	2	2	4	2	3	5	1	3	3	1	2	0	2	2	1	2	1	3	2	1	2	2	1	2	2
ND78	PND78	NewDelhi	2	9	14	160	56	1	1	5	3	5	1	1	2	2	2	1	2	2	1	1	2	2	3	3	1	1	2	3	2	1
OH107	POH107	OldHYD	2	9	13	144.6	48	1	1	5	3	5	5	1	4	3	2	1	2	1	2	2	2	3	3	2	0	2	1	2	2	2
NH75	PNH75	NewHYD	2	9	14	153	38	1	2	5	2	5	2	1	1	3	1	1	3	1	0	2	1	1	3	2	1	2	2	3	2	2
NH95	GNH95	NewHYD	1	9	14	150	42	2	1	4	2	4	2	1	2	3	3	3	2	2	1	0	1	2	3	2	2	2	2	3	2	2
OD51	POD51	OldDelhi	2	8	13	167	55	2	1	4	3	4	5	1	2	3	2	2	2	2	1	2	2	2	3	3	1	2	2	3	2	2
OD19	POD19	OldDelhi	2	8	13	152	48	2	2	5	2	4	3	1	3	2	3	2	2	2	1	2	3	2	3	2	2	1	2	4	2	1
OD63	POD63	OldDelhi	2	9	13	172	63	1	1	5	2	5	2	1	2	3	2	3	2	3	2	2	2	2	3	2	1	2	1	3	2	1
NH72	GNH72	NewHYD	1	9	14	142	48	1	1	4	6	2	5	1	1	3	0	0	0	2	0	2	2	3	3	3	2	1	1	3	2	2
OH63	GOH63	OldHYD	1	9	14	148	43	1	1	4	1	2	5	1	2	2	3	0	2	2	1	1	2	3	3	3	1	2	1	3	2	2
ND42	PND42	NewDelhi	2	8	13	152	55	1	1	5	3	5	1	1	1	2	2	1	1	1	1	0	3	2	3	2	1	2	2	3	2	2
OD77	POD77	OldDelhi	2	9	14	172	65	1	1	5	3	5	1	1	2	3	2	3	2	3	1	2	2	2	3	2	2	2	2	2	2	1
OD49	POD49	OldDelhi	2	8	12	150	53	2	2	4	3	4	2	1	2	3	2	2	2	2	1	1	3	1	3	1	0	2	1	3	2	1
ND88	GND88	NewDelhi	1	9	14	147	45	1	2	5	3	4	6	1	1	3	2	2	2	2	1	3	2	2	3	1	1	2	2	3	2	1
ND97	GND97	NewDelhi	1	9	14	150	49	1	2	3	2	3	5	1	3	2	3	3	1	1	3	2	3	0	3	3	0	1	2	3	2	2
ND07	PND07	NewDelhi	2	8	13	165	55	2	2	4	3	4	5	1	1	3	2	1	2	1	1	2	1	3	3	2	1	2	2	1	2	2
ND40	PND40	NewDelhi	2	8	13	139	43	1	1	5	1	5	2	1	3	2	2	3	2	2	2	1	3	1	3	2	1	1	2	3	2	2
OD21	POD21	OldDelhi	2	8	13	159	58	2	1	5	3	5	2	1	2	3	2	2	2	2	3	2	2	2	3	2	1	2	1	3	2	1
ND86	GND86	NewDelhi	1	9	14	139	45	2	2	3	4	3	2	1	1	3	2	2	0	3	2	3	2	2	3	2	2	1	2	3	2	1
OH90	POH90	OldHYD	2	9	14	151	39	1	1	5	3	5	5	1	4	2	1	2	3	3	0	1	2	1	3	1	2	2	2	4	2	2
ND88	PND88	NewDelhi	2	9	14	170	69	1	1	4	2	5	1	1	2	3	2	2	1	1	2	2	3	3	3	3	1	2	2	3	2	2
OH97	POH97	OldHYD	2	9	14	158	45	1	2	5	2	4	5	1	1	1	3	2	3	2	2	0	0	1	2	3	2	2	2	4	2	1
OH28	POH28	OldHYD	2	8	15	160.5	65	2	1	4	3	4	3	1	2	3	2	1	2	2	2	2	2	2	2	2	2	1	1	3	2	2
NH79	GNH79	NewHYD	1	9	14	163.1	38	1	1	4	4	2	5	1	3	2	3	2	3	2	2	1	3	1	2	2	2	2	2	3	2	1
ND16	PND16	NewDelhi	2	8	13	167	68	1	1	5	2	5	3	1	1	2	1	1	2	1	2	1	2	2	2	2	2	2	2	1	2	1
OD57	GOD57	OldDelhi	1	9	13	144	54	2	2	3	3	2	5	1	2	3	3	3	1	2	0	3	2	2	2	2	1	2	1	3	2	1
OH16	GOH16	OldHYD	1	8	13	155	38.6	2	2	4	2	4	5	1	2	2	2	2	1	2	2	3	3	3	2	2	2	1	2	2	2	2
OH35	GOH35	OldHYD	1	8	14	142	25	2	1	4	3	3	5	1	2	2	3	1	2	0	3	2	2	1	2	1	3	2	1	1	2	2
NH07	GNH07	NewHYD	1	8	13	151	48	2	1	1	6	1	6	1	2	2	2	3	3	3	3	2	1	1	2	2	1	2	2	4	2	2
ND03	GND03	NewDelhi	1	8	13	#NULL!	#NULL!	1	2	1	3	1	5	1	2	3	2	3	1	0	0	0	2	2	2	2	0	2	2	1	2	2
OH89	POH89	OldHYD	2	9	14	150	36	2	2	5	3	5	3	1	2	2	2	2	3	1	1	1	2	3	2	2	2	2	2	1	2	1
ND04	GND04	NewDelhi	1	8	12	#NULL!	#NULL!	1	2	6	3	1	5	1	1	3	2	3	1	2	2	1	2	1	2	2	2	1	2	3	2	2
OD69	GOD69	OldDelhi	1	9	14	166	45	1	2	4	3	5	2	1	3	3	2	2	2	0	3	1	3	0	2	3	3	1	1	2	2	2
ND54	GND54	NewDelhi	1	9	15	146	36	2	2	3	2	4	5	1	2	3	2	2	1	2	3	2	3	2	2	2	1	1	2	3	2	2
ND90	PND90	NewDelhi	2	9	15	161	59	2	1	5	3	5	2	1	2	3	2	3	3	2	3	2	2	2	2	2	1	1	2	3	2	2
OH104	GOH104	OldHYD	1	9	14	138	39	1	2	3	2	2	4	1	3	2	0	1	1	2	1	2	2	2	2	3	1	1	2	2	2	2
ND21	PND21	NewDelhi	2	8	13	150	52	1	2	4	3	4	5	1	3	3	2	2	1	1	1	1	2	1	2	2	2	2	2	3	2	2
OD56	POD56	OldDelhi	2	9	14	154	48	2	1	2	2	2	2	1	1	3	3	2	3	2	2	3	2	3	2	1	2	1	2	2	2	2
OD13	GOD13	OldDelhi	1	8	13	150	52	1	2	3	2	2	5	1	2	3	3	1	1	1	0	3	1	1	2	2	1	2	2	2	2	2
OH20	POH20	OldHYD	2	8	12	135	42	2	1	4	6	4	5	1	1	2	2	3	1	2	1	2	1	2	2	2	2	2	1	2	2	1
NH76	GNH76	NewHYD	1	9	14	156.1	52	1	1	3	6	3	2	1	2	2	2	3	1	2	2	2	2	2	2	2	3	2	2	1	2	1
OH109	POH109	OldHYD	2	9	14	142	38	1	1	4	3	4	5	1	1	3	2	0	2	1	2	2	3	3	2	2	0	1	2	3	2	2
OH91	GOH91	OldHYD	1	9	15	135	42	1	2	2	4	2	5	1	2	2	3	0	1	2	2	0	1	2	2	1	2	1	2	2	2	1
OH51	GOH51	OldHYD	1	8	12	153	54.5	1	2	3	2	4	3	1	3	2	3	1	2	1	1	1	2	2	2	1	1	1	2	3	2	2
NH06	GNH06	NewHYD	1	8	14	154.5	38	2	1	4	3	1	3	1	2	3	3	3	2	3	2	1	1	1	2	3	2	2	2	1	2	1
OH100	POH100	OldHYD	2	9	15	148.5	42	2	1	5	3	5	5	1	1	3	2	1	2	2	1	2	2	3	2	2	0	1	2	1	2	2
OD27	GOD27	OldDelhi	1	8	14	162	40	1	2	2	3	2	5	1	1	3	1	2	3	2	0	0	2	2	2	1	1	2	1	3	2	2
ND76	PND76	NewDelhi	2	9	14	150	55	1	2	5	3	5	2	1	4	2	1	2	3	1	2	1	3	1	2	2	0	2	2	3	2	2
NH60	PNH60	NewHYD	2	9	15	135	56	1	2	5	2	5	5	1	2	2	3	1	2	3	2	0	2	0	2	2	3	2	2	1	2	1
ND107	PND107	NewDelhi	2	9	14	172	42	2	1	5	3	5	2	1	3	2	2	2	1	2	2	3	2	2	2	3	2	1	2	2	2	2
ND96	GND96	NewDelhi	1	9	16	141	48	2	2	4	6	2	3	1	2	1	1	1	2	2	2	2	2	1	2	2	2	2	2	3	2	1
NH44	GNH44	NewHYD	1	8	13	138.5	40	1	1	3	4	3	4	1	1	2	1	2	2	1	1	3	0	2	2	2	2	1	2	2	2	1
ND105	PND105	NewDelhi	2	9	14	169	68	2	1	5	1	5	1	1	2	3	2	1	1	2	2	1	3	2	2	1	2	2	1	3	2	2
NH102	PNH102	NewHYD	2	9	14	165	72	2	1	4	6	4	3	1	4	2	2	1	2	1	2	3	3	1	2	2	0	2	1	2	2	1
ND41	PND41	NewDelhi	2	8	13	158	46	2	2	4	2	5	3	1	2	3	2	1	1	1	1	1	3	2	2	2	1	2	2	2	2	1
NH37	PNH37	NewHYD	2	8	13	156	43	2	1	5	1	5	2	1	2	2	2	0	2	3	1	2	3	2	2	2	2	2	2	3	2	2
OH48	POH48	OldHYD	2	8	12	149.8	36.9	1	1	4	3	4	5	1	4	2	3	3	3	0	1	2	2	2	2	3	1	2	2	3	2	1
OH29	GOH29	OldHYD	1	8	15	162	44.6	2	1	2	6	2	5	1	1	3	1	3	2	2	1	2	1	1	2	3	1	2	2	3	2	2
ND08	GND08	NewDelhi	1	8	13	#NULL!	#NULL!	1	2	1	3	1	5	1	2	2	3	3	3	2	2	0	0	0	2	3	0	1	2	3	2	2
ND05	PND05	NewDelhi	2	8	13	173	60	2	1	5	2	5	5	1	2	1	2	2	1	2	2	3	2	3	2	3	1	2	2	3	2	2
ND68	PND68	NewDelhi	2	9	14	152	40	2	1	5	6	5	6	1	2	2	2	1	1	2	1	1	2	2	2	3	1	1	2	3	2	2
OD84	POD84	OldDelhi	2	9	13	174	64	2	2	4	2	2	2	1	2	3	2	3	2	3	2	3	2	3	2	3	2	2	2	2	2	2
OH83	POH83	OldHYD	2	9	13	151	37	1	2	5	2	5	2	1	1	2	2	0	2	1	0	0	1	3	2	2	0	2	1	1	2	2
OH 110	POH 110	OldHYD	2	9	13	150	54	1	2	4	2	4	5	1	2	2	2	2	2	1	1	0	2	1	2	3	0	2	2	2	2	1
ND44	PND44	NewDelhi	2	8	13	168	57	2	1	5	3	5	1	1	1	3	2	2	2	3	2	2	2	2	2	2	2	2	2	3	2	2
OH58	POH58	OldHYD	2	9	15	150.9	48.7	2	2	5	2	6	5	1	2	3	2	2	2	2	2	2	2	3	2	3	2	2	1	1	2	1
OH80	GOH80	OldHYD	1	9	14	148	52	2	2	4	2	#NULL!	5	1	2	2	1	1	0	2	1	3	0	1	2	1	2	2	2	1	2	2
NH03	PNH03	NewHYD	2	8	14	163	34	2	1	5	2	5	2	1	2	3	3	2	1	1	2	0	1	3	2	1	3	2	1	3	2	2
OH53	GOH53	OldHYD	1	9	14	155	34	2	1	1	6	1	5	1	3	1	2	2	3	1	2	0	2	3	2	3	2	2	1	2	2	2
ND67	PND67	NewDelhi	2	9	14	170	55	2	1	4	3	5	1	1	2	3	2	1	2	1	2	1	2	2	2	2	2	1	2	3	2	2
ND74	GND74	NewDelhi	1	9	13	140	59	1	2	2	6	3	5	1	2	2	1	2	1	1	0	0	3	1	2	1	2	1	2	2	2	2
ND110	PND110	NewDelhi	2	9	13	163	64	2	2	5	3	5	5	1	2	2	1	2	1	0	0	0	0	1	2	1	2	1	2	2	2	2
OH59	GOH59	OldHYD	1	9	13	144.5	38	2	1	3	3	3	5	1	3	1	0	1	3	2	1	2	2	3	2	3	1	2	2	1	2	1
OH05	POH05	OldHYD	2	8	12	145	31	2	2	4	3	4	3	1	3	2	2	2	3	2	3	2	2	2	2	2	1	2	2	3	2	1
ND45	PND45	NewDelhi	2	8	13	149	53	1	1	5	6	5	5	1	2	3	2	1	2	1	2	1	2	2	2	2	1	2	2	3	2	2
NH82	PNH82	NewHYD	2	9	13	152	48	1	1	6	2	4	3	1	3	2	3	2	2	3	2	2	3	2	2	2	1	2	1	3	2	2
OD42	POD42	OldDelhi	2	8	14	164	56	1	1	5	2	5	2	1	2	3	3	3	2	2	2	2	3	3	2	3	2	1	2	1	2	2
ND115	PND115	NewDelhi	2	9	14	165	55	2	2	5	3	5	2	1	4	2	2	3	1	2	1	0	2	3	2	3	2	2	1	3	2	1
ND79	GND79	NewDelhi	1	9	15	152	42	2	2	4	6	2	4	1	1	2	2	3	1	2	1	0	2	3	2	3	2	2	1	3	2	1
ND38	PND38	NewDelhi	2	8	13	160	57	2	1	5	1	5	5	1	1	3	2	1	1	2	1	1	3	1	2	3	1	2	1	3	2	2
NH101	GNH101	NewHYD	1	9	14	172	63	2	1	4	2	3	4	1	3	3	2	2	2	2	1	1	0	2	2	3	0	2	2	3	2	1
OD83	GOD83	OldDelhi	1	9	14	144	46	1	2	4	2	3	5	1	1	3	3	0	2	2	2	2	2	1	2	3	1	1	1	2	2	1
OD71	POD71	OldDelhi	2	9	14	170	60	2	2	5	2	5	5	1	1	3	3	2	3	2	2	2	2	2	2	1	1	1	1	3	2	1
NH52	GNH52	NewHYD	1	8	12	144.5	38	1	2	4	6	3	5	1	4	1	2	3	2	1	3	2	2	1	2	1	1	2	1	4	2	2
OD16	POD16	OldDelhi	2	8	13	172	62	2	2	4	3	4	3	1	2	2	2	3	1	2	1	1	2	1	2	3	1	2	1	2	2	1
OH30	GOH30	OldHYD	1	8	12	151.5	32.7	2	1	2	6	2	6	1	1	2	1	3	2	2	1	2	1	1	2	1	1	2	2	3	2	2
ND81	PND81	NewDelhi	2	9	15	175	59	2	1	5	3	5	5	1	4	3	2	2	3	2	1	2	3	2	2	2	3	2	1	2	2	2
ND87	PND87	NewDelhi	2	9	14	161	55	1	1	5	2	5	2	1	2	2	2	3	3	1	1	0	1	2	2	2	2	1	2	3	2	2
ND48	GND48	NewDelhi	1	8	13	154	47	1	1	1	4	2	3	1	3	3	2	2	0	1	2	1	2	1	2	2	1	1	1	4	2	1
OD51	GOD51	OldDelhi	1	8	13	157	38	1	1	4	1	5	2	1	1	2	2	1	2	3	1	2	1	0	2	1	2	2	2	3	2	2
OD33	POD33	OldDelhi	2	8	14	172	68	1	1	5	2	5	2	1	2	3	2	3	2	2	2	2	2	3	2	2	1	2	2	3	2	1
OH36	POH36	OldHYD	2	8	13	138.5	27	2	1	5	2	4	2	1	2	2	2	0	3	2	2	2	1	1	2	3	1	2	2	1	2	2
OH24	GOH24	OldHYD	1	8	13	146	33	2	1	3	6	2	5	1	2	2	0	0	2	1	2	0	1	1	2	1	2	2	2	3	2	2
OH10	POH10	OldHYD	2	8	13	149	58.9	1	2	4	3	4	5	1	2	2	3	3	3	0	0	1	2	2	2	3	2	2	2	3	2	2
OH18	POH18	OldHYD	2	8	12	147.9	28	1	1	4	3	4	5	1	2	2	3	2	3	3	1	1	3	1	2	3	2	1	2	3	2	2
OD97	POD97	OldDelhi	2	9	14	170	68	1	1	6	2	3	3	1	2	3	2	1	2	2	2	1	2	1	2	3	1	2	1	2	2	1
OH15	POH15	OldHYD	2	8	14	160.1	67.7	1	1	5	3	5	2	1	2	2	2	3	3	0	0	2	2	2	2	3	2	2	2	3	2	2
OH11	POH11	OldHYD	2	8	13	152.8	38.2	1	1	5	3	4	5	1	2	2	3	3	3	0	0	0	2	2	2	3	2	2	2	3	2	2
OD106	POD106	OldDelhi	2	9	14	162	55	1	1	4	3	4	2	1	1	2	1	2	2	2	3	2	2	1	2	2	1	2	1	3	2	1
ND61	PND61	NewDelhi	2	8	13	163	53	1	1	5	1	5	2	1	1	2	1	1	1	1	1	2	2	1	2	2	2	1	2	3	2	1
OD37	POD37	OldDelhi	2	8	13	136	42	1	2	5	1	5	5	1	3	3	2	2	2	2	3	2	2	2	2	2	1	2	1	3	2	1
OH47	POH47	OldHYD	2	8	13	144.8	28	1	2	5	3	5	2	1	2	2	3	3	3	1	1	2	2	2	2	3	2	2	2	3	2	1
OD24	POD24	OldDelhi	2	8	12	150	45	1	2	4	3	4	3	1	2	1	3	2	2	2	2	2	2	2	2	2	3	2	1	2	2	1
ND72	PND72	NewDelhi	2	9	14	161	69	2	2	5	2	5	2	1	3	2	2	3	3	2	2	1	2	3	2	1	2	2	2	1	2	2
ND15	GND15	NewDelhi	1	8	16	152	39	2	2	3	3	1	5	1	2	2	2	2	1	2	2	2	2	2	2	2	0	2	2	1	2	1
NH52	PNH52	NewHYD	2	9	13	155	40	1	1	6	2	5	2	1	2	3	2	2	2	1	1	0	1	2	2	2	0	2	2	3	2	1
OH95	GOH95	OldHYD	1	9	13	139.5	53	2	2	5	2	4	3	1	1	3	2	3	1	3	1	2	1	1	2	1	2	2	2	2	2	1
OD65	POD65	OldDelhi	2	9	14	158	60	2	1	5	2	5	5	1	2	3	2	3	2	3	2	3	2	2	2	2	1	2	2	3	2	1
OD90	GOD90	OldDelhi	1	9	13	154	46	2	1	2	6	3	5	1	3	3	1	3	0	1	3	1	0	2	2	1	0	2	2	1	2	1
NH23	PNH23	NewHYD	2	8	13	160	46	1	1	5	2	5	5	1	2	3	1	1	2	0	1	2	2	2	2	3	2	1	1	1	2	2
OD34	GOD34	OldDelhi	1	8	15	134	46	1	2	3	5	2	5	1	1	3	2	2	2	2	3	3	2	2	2	0	3	2	2	4	2	1
ND08	PND08	NewDelhi	2	8	12	152	45	2	1	5	1	5	1	1	3	2	2	3	2	1	2	0	1	2	2	1	3	2	2	1	2	2
NH86	GNH86	NewHYD	1	9	13	152.8	49	1	1	3	3	3	3	1	2	2	3	2	3	2	2	1	2	1	2	1	1	2	2	2	2	1
OD34	POD34	OldDelhi	2	8	14	142	40	2	1	5	2	5	2	1	2	2	2	2	2	2	1	2	1	2	2	2	1	2	2	3	2	1
OD93	POD93	OldDelhi	2	9	14	168	50	2	2	3	2	3	2	1	3	2	1	2	1	2	1	1	1	1	2	1	2	1	1	2	2	1
ND113	PND113	NewDelhi	2	9	15	165	48	1	1	5	2	5	2	1	3	3	2	1	3	1	1	0	1	2	2	2	1	2	2	3	2	2
OH66	GOH66	OldHYD	1	9	15	157	38.7	1	1	4	2	1	5	1	1	3	2	2	2	3	1	1	2	3	2	2	1	2	2	3	2	2
OH65	POH65	OldHYD	2	9	16	168.8	55.6	2	2	4	3	6	5	1	1	2	2	0	3	0	0	2	2	2	2	1	1	2	2	3	2	1
ND33	GND33	NewDelhi	1	8	13	161	68	1	1	5	3	4	5	1	2	1	2	3	2	2	2	1	2	0	2	3	2	1	2	4	2	2
NH04	GNH04	NewHYD	1	8	14	134.6	38	2	1	4	2	6	3	1	1	2	2	1	2	3	2	2	3	3	2	3	1	2	2	3	2	1
OD16	GOD16	OldDelhi	1	8	11	148	56	1	1	4	3	1	4	1	3	1	2	2	0	1	2	2	2	1	2	2	0	1	2	3	2	2
ND40	GND40	NewDelhi	1	8	13	154	52	1	1	3	3	2	3	1	1	3	3	3	2	2	2	3	3	0	2	2	0	2	2	3	2	2
OD11	POD11	OldDelhi	2	8	14	163	55	2	1	5	1	5	5	1	2	3	3	2	2	2	3	2	2	2	2	2	1	2	2	3	2	1
ND75	PND75	NewDelhi	2	9	14	148	57	1	1	5	1	5	5	1	4	2	2	2	3	1	1	1	2	2	2	2	0	2	2	3	2	2
OD79	POD79	OldDelhi	2	9	14	163	58	1	1	5	2	5	3	1	3	3	2	3	2	2	2	3	2	2	2	3	1	2	1	3	2	1
NH47	GNH47	NewHYD	1	8	13	146	42	2	1	4	1	3	2	1	3	1	3	3	2	3	3	2	3	2	2	3	2	2	2	3	2	2
OH38	POH38	OldHYD	2	8	13	152.1	41	1	1	4	3	4	5	1	2	2	3	3	3	1	0	1	2	2	2	3	2	2	2	3	2	1
OD25	POD25	OldDelhi	2	8	13	147	66	1	2	5	1	5	5	1	2	3	3	1	1	1	1	0	1	1	2	3	1	1	2	3	2	1
OD81	POD81	OldDelhi	2	9	13	158	40	1	1	3	2	3	5	1	2	3	3	3	2	3	2	3	2	3	2	1	1	2	1	2	2	1
OH16	POH16	OldHYD	2	8	12	150	42.9	1	1	5	2	4	5	1	2	2	2	3	3	1	1	3	3	2	2	3	3	1	2	2	2	2
OD74	GOD74	OldDelhi	1	9	14	#NULL!	#NULL!	2	2	3	3	3	5	1	3	2	1	2	3	2	1	0	2	2	2	1	1	1	2	3	2	2
NH18	GNH18	NewHYD	1	8	13	168.3	72	2	1	4	3	4	5	1	1	2	2	2	3	1	2	3	3	3	2	1	2	2	2	1	2	1
ND101	GND101	NewDelhi	1	9	17	#NULL!	#NULL!	1	2	4	6	3	5	1	3	2	1	2	0	2	1	3	2	2	2	3	0	1	2	3	2	1
OH13	POH13	OldHYD	2	8	14	150.6	45	2	1	5	3	5	5	1	1	3	2	2	3	1	1	0	0	3	2	3	2	2	2	1	2	1
NH92	PNH92	NewHYD	2	9	14	163	35	2	1	5	2	4	5	1	1	2	2	2	3	0	0	2	2	3	2	3	2	2	2	3	2	2
NH93	PNH93	NewHYD	2	9	14	135	56	2	2	5	2	4	5	1	1	2	2	2	2	0	2	2	2	0	2	3	2	2	1	3	2	2
ND55	PND55	NewDelhi	2	8	13	150	57	1	1	4	3	5	1	1	3	2	2	2	2	3	1	3	1	2	2	2	1	1	1	3	2	2
ND07	GND07	NewDelhi	1	8	13	158	56	1	1	1	4	2	6	1	2	3	2	3	1	2	2	0	2	2	2	3	0	1	2	3	2	1
ND45	GND45	NewDelhi	1	8	11	129	52	1	1	3	3	1	5	1	1	3	2	3	2	2	2	1	2	2	2	3	1	2	2	2	2	1
NH22	GNH22	NewHYD	1	8	15	145	44	2	2	4	3	2	5	1	2	2	2	2	3	1	0	1	2	2	2	3	1	2	1	1	2	1
OD69	POD69	OldDelhi	2	9	14	165	64	2	1	4	2	4	2	1	2	3	2	3	2	2	2	2	1	1	2	2	1	2	1	3	2	1
ND23	PND23	NewDelhi	2	8	13	172	81	2	1	5	2	5	2	1	2	2	2	3	3	1	1	0	2	1	2	2	3	2	2	3	2	1
OH57	POH57	OldHYD	2	9	14	156	39	2	2	5	2	4	5	1	2	3	2	2	3	1	1	0	0	3	2	2	2	2	2	1	2	1
ND41	GND41	NewDelhi	1	8	12	142	37	1	2	4	2	1	5	1	2	2	1	2	2	0	2	2	3	1	2	2	0	2	2	1	2	1
OH45	POH45	OldHYD	2	8	12	145	35	1	1	5	2	4	3	1	2	2	2	3	3	1	1	3	3	2	2	3	3	1	2	2	2	2
OH72	POH72	OldHYD	2	9	15	165	51.6	2	1	4	2	4	5	1	2	2	2	0	2	1	2	1	2	3	2	3	3	1	2	3	2	1
NH17	GNH17	NewHYD	1	8	13	158	50	1	1	4	6	1	5	1	2	2	2	2	2	2	2	2	2	2	2	2	2	1	2	1	2	1
NH35	GNH35	NewHYD	1	8	14	158	42	1	2	2	6	3	4	1	2	2	3	2	2	2	1	2	2	1	2	2	1	2	2	3	2	1
OD26	POD26	OldDelhi	2	8	13	152	48	1	1	4	2	4	5	1	1	2	2	2	2	3	2	3	3	3	2	2	1	2	2	3	2	1
OH97	GOH97	OldHYD	1	9	14	138.5	40	2	1	2	2	3	2	1	3	2	1	2	2	3	1	1	2	2	2	2	1	2	2	2	2	2
ND79	PND79	NewDelhi	2	9	14	156	63	2	2	5	2	5	5	1	3	3	2	2	2	1	1	2	3	1	2	2	2	2	2	3	2	1
NH14	PNH14	NewHYD	2	8	11	168	48	2	1	5	3	4	5	1	4	2	1	2	2	1	2	0	0	2	2	2	2	2	2	1	2	1
NH91	GNH91	NewHYD	1	9	15	138.5	40	2	1	3	2	3	2	1	1	2	2	2	2	3	3	1	0	1	2	3	2	2	2	3	2	1
OD45	POD45	OldDelhi	2	8	13	162	58	2	1	5	2	5	5	1	2	3	2	2	2	3	2	2	2	2	2	1	1	2	2	3	2	2
ND29	GND29	NewDelhi	1	8	13	#NULL!	#NULL!	2	1	2	2	2	2	1	1	1	2	2	2	1	1	2	3	1	2	3	1	2	1	2	2	2
OD66	GOD66	OldDelhi	1	9	14	140	47	1	2	4	1	2	5	1	3	2	2	1	2	1	2	2	1	2	2	2	0	1	2	4	2	2
OD87	POD87	OldDelhi	2	9	14	157	52	1	1	4	3	4	3	1	2	2	2	2	2	2	2	2	0	2	2	2	1	2	2	3	2	1
ND43	GND43	NewDelhi	1	8	12	137	36	1	1	2	6	2	6	1	2	3	2	3	1	2	0	2	3	3	2	1	1	2	2	2	2	1
NH78	GNH78	NewHYD	1	9	16	158	52	1	1	3	4	2	5	1	2	2	2	0	3	0	2	0	2	1	2	2	2	2	1	1	2	1
ND52	PND52	NewDelhi	2	8	13	153	40	2	1	5	2	4	1	1	2	2	3	2	2	1	2	1	2	2	2	1	2	2	2	3	2	1
NH04	PNH04	NewHYD	2	8	11	156	75	1	2	4	3	5	2	1	2	3	3	3	3	2	2	2	2	3	2	1	2	2	2	1	2	1
NH55	PNH55	NewHYD	2	9	13	148	54	2	1	4	2	4	5	1	1	3	2	3	2	3	2	1	3	3	2	2	1	2	1	3	2	1
OD09	GOD09	OldDelhi	1	8	13	148	39	1	2	3	2	2	5	1	4	1	3	2	2	3	1	2	3	2	2	2	0	1	2	3	2	2
OH25	POH25	OldHYD	2	8	13	151	47.9	1	2	5	1	5	3	1	2	2	2	2	1	1	0	1	3	1	2	2	1	1	2	2	2	1
OH19	POH19	OldHYD	2	8	12	137	27	1	2	3	3	3	5	1	2	2	3	3	3	2	0	2	3	2	2	3	2	2	2	3	2	2
OD40	POD40	OldDelhi	2	8	13	160	58	1	2	5	1	5	2	1	2	3	3	3	2	2	2	1	2	2	2	2	2	2	2	3	2	1
OH69	POH69	OldHYD	2	9	14	142	28	2	1	4	3	4	5	1	1	3	2	0	3	2	1	2	2	2	2	3	2	2	1	1	2	2
ND100	GND100	NewDelhi	1	9	14	161	63	2	1	6	6	2	2	1	1	3	2	0	2	0	2	2	1	1	2	2	1	2	1	3	2	1
OD81	GOD81	OldDelhi	1	9	15	162	58	1	2	4	3	2	5	1	2	3	2	1	3	0	1	1	0	2	2	2	2	2	1	1	2	2
OH24	POH24	OldHYD	2	8	13	141.5	34.5	1	1	5	1	4	5	1	2	2	2	2	1	1	0	1	3	2	2	2	1	1	2	2	2	1
NH63	PNH63	NewHYD	2	9	13	150	39	1	1	4	3	4	5	1	2	2	3	2	2	2	3	2	2	2	2	2	1	2	1	3	2	1
NH58	PNH58	NewHYD	2	9	14	143	40	1	2	5	2	4	5	1	2	2	2	3	1	2	1	2	2	1	2	3	2	1	1	4	2	2
OD04	POD04	OldDelhi	2	8	14	148	47	2	1	5	2	5	5	1	2	3	2	2	3	2	3	2	3	2	2	3	2	2	1	2	2	1
NH13	GNH13	NewHYD	1	8	14	152	38	1	1	4	2	2	5	1	2	3	2	2	3	3	3	2	2	1	2	3	2	2	2	3	2	2
OH102	POH102	OldHYD	2	9	14	149	40	1	2	4	4	4	5	1	1	3	2	3	2	1	0	2	2	2	2	2	0	2	2	3	2	1
OH93	POH93	OldHYD	2	9	15	164	46	2	2	4	2	4	5	1	2	2	2	0	2	3	2	2	1	3	2	2	1	1	2	3	2	1
NH33	GNH33	NewHYD	1	8	14	148	27	1	2	3	1	3	4	1	2	2	3	1	1	3	1	2	1	3	2	2	1	2	1	3	2	1
NH61	GNH61	NewHYD	1	9	15	139.5	52	2	1	2	6	1	5	1	1	3	0	2	2	1	1	2	2	1	2	1	2	2	2	2	2	1
NH34	GNH34	NewHYD	1	8	13	156.3	38	1	2	4	3	3	5	1	3	3	2	1	0	3	0	2	3	3	2	3	1	2	1	3	2	1
OD72	GOD72	OldDelhi	1	9	13	#NULL!	#NULL!	2	2	4	3	4	2	1	3	2	2	3	2	2	2	2	1	2	2	3	1	2	2	2	2	2
NH27	GNH27	NewHYD	1	8	12	161	53	1	2	3	6	4	2	1	3	3	2	3	2	2	1	3	2	1	2	1	0	2	2	3	2	1
NH62	GNH62	NewHYD	1	9	14	158.4	53	2	2	4	6	4	5	1	2	3	0	2	2	1	1	2	2	1	2	1	3	1	2	1	2	1
NH24	GNH24	NewHYD	1	8	15	146	39	2	1	4	6	4	5	1	2	2	2	3	2	2	3	1	0	0	2	3	0	2	2	3	2	2
OD14	POD14	OldDelhi	2	8	12	162	54	2	1	4	2	4	5	1	2	3	2	3	2	2	2	2	2	3	2	1	2	2	1	2	2	2
NH15	GNH15	NewHYD	1	8	12	150	40	1	1	2	4	1	5	1	3	2	3	2	3	2	2	2	2	2	2	0	0	2	2	4	2	2
OD29	POD29	OldDelhi	2	8	13	162	59	1	1	5	2	5	5	1	1	2	3	2	2	2	1	2	1	2	2	1	1	1	2	3	2	2
OD74	POD74	OldDelhi	2	9	15	158	56	1	1	5	1	5	5	1	2	3	2	3	2	3	2	2	2	2	2	3	1	2	1	3	2	1
OH73	POH73	OldHYD	2	9	15	172.6	46.8	2	1	4	2	4	5	1	2	2	2	0	2	1	1	1	2	3	2	3	1	1	2	3	2	1
OD47	POD47	OldDelhi	2	8	13	166	60	1	1	4	2	4	5	1	2	2	2	2	2	1	2	2	2	2	2	3	1	2	2	3	2	1
OD82	POD82	OldDelhi	2	9	13	168	53	2	1	5	2	5	5	1	2	3	2	3	3	2	1	3	2	1	2	2	2	2	1	2	2	1
OD87	GOD87	OldDelhi	1	9	14	149	52	2	1	4	3	2	5	1	3	2	2	2	2	2	2	3	2	0	2	3	1	1	2	2	2	1
OH48	GOH48	OldHYD	1	8	13	146.5	43	1	1	3	3	6	2	1	1	3	2	3	2	3	1	2	2	3	2	2	1	1	2	1	2	1
OD01	POD01	OldDelhi	2	8	13	156	46	1	1	5	4	4	5	1	1	2	2	2	1	3	2	1	3	3	2	2	0	2	2	3	2	1
NH02	GNH02	NewHYD	1	8	13	163.4	45	1	2	3	3	3	2	1	2	3	2	3	2	3	1	2	0	2	2	3	1	2	2	3	2	1
OH33	POH33	OldHYD	2	8	12	153.9	35	2	1	4	3	4	3	1	3	2	3	2	3	0	1	2	0	2	2	2	0	1	1	3	2	2
ND72	GND72	NewDelhi	1	9	13	173	60	1	2	2	4	3	3	1	3	3	1	1	0	0	0	2	2	0	2	0	0	1	2	2	2	1
ND108	PND108	NewDelhi	2	9	13	168	74	2	2	5	3	5	3	1	2	3	1	1	1	0	0	0	2	0	2	0	0	1	2	2	2	2
OD66	POD66	OldDelhi	2	9	14	156	40	1	1	5	3	5	3	1	2	3	2	3	2	3	2	3	3	3	2	2	0	2	2	2	2	1
OD46	POD46	OldDelhi	2	8	12	157	50	2	1	4	2	4	2	1	1	3	2	2	2	2	2	1	2	1	2	1	1	2	2	3	2	2
OH103	POH103	OldHYD	2	9	14	154.5	41	1	2	4	3	3	5	1	1	3	2	3	2	1	1	0	3	3	2	1	1	2	2	1	2	2
ND73	GND73	NewDelhi	1	9	17	155	54	2	1	4	4	4	6	1	3	3	2	1	2	1	2	1	2	0	2	2	2	1	1	3	2	2
ND109	PND109	NewDelhi	2	9	14	160	48	2	1	5	2	5	5	1	2	3	2	1	2	1	2	1	2	0	2	2	2	1	2	3	2	2
NH23	GNH23	NewHYD	1	8	13	153	35	2	2	1	6	1	6	1	3	2	1	3	3	2	1	2	2	3	2	0	2	2	1	3	2	1
NH73	PNH73	NewHYD	2	9	13	156	56	2	2	3	5	5	1	1	2	2	3	2	2	3	2	2	3	2	2	2	1	2	1	2	2	1
NH09	GNH09	NewHYD	1	8	13	162.8	56	2	2	4	2	4	3	1	3	2	1	3	3	2	1	2	2	1	2	3	1	2	2	2	2	1
NH12	PNH12	NewHYD	2	8	12	157	41	2	1	1	3	3	1	1	3	2	2	2	2	1	1	0	2	1	2	2	3	2	2	3	2	2
NH05	GNH05	NewHYD	1	8	16	168.4	52	2	2	1	6	1	5	1	3	2	1	3	3	2	1	2	2	0	2	0	3	2	2	2	2	1
OD59	POD59	OldDelhi	2	9	13	154	58	1	1	4	1	4	1	1	2	2	3	0	2	3	2	1	3	2	2	1	2	2	2	3	2	1
OH87	POH87	OldHYD	2	9	14	156	48	1	1	5	2	5	5	1	1	2	2	2	0	1	2	2	3	3	2	2	0	1	1	3	2	2
OD85	POD85	OldDelhi	2	9	14	147	42	2	2	2	2	3	3	1	2	3	2	2	1	3	2	2	2	2	2	1	1	2	2	3	2	2
NH15	PNH15	NewHYD	2	8	13	155	35	2	1	5	3	5	5	1	2	2	2	2	2	1	0	2	1	2	2	2	3	2	2	3	2	2
NH68	PNH68	NewHYD	2	9	13	168	56	2	1	4	3	4	5	1	1	3	2	3	2	3	2	2	2	2	2	2	2	2	1	2	2	2
NH65	PNH65	NewHYD	2	9	14	157	52	2	2	5	2	4	3	1	1	3	2	3	2	2	3	2	2	2	2	2	0	1	2	3	2	1
OD43	POD43	OldDelhi	2	8	14	168	55	2	1	4	2	4	5	1	2	2	2	2	2	1	2	3	2	2	2	2	1	2	1	2	2	2
OD27	POD27	OldDelhi	2	8	13	142	35	2	1	5	1	5	3	1	1	3	2	2	2	3	2	2	2	2	2	3	1	2	1	2	2	2
NH16	GNH16	NewHYD	1	8	12	149	46.5	1	1	4	6	4	5	1	2	2	2	3	3	2	2	2	2	2	2	0	0	1	2	3	2	1
OH82	GOH82	OldHYD	1	9	15	138	40	1	1	3	2	3	3	1	3	1	2	2	2	3	2	3	1	1	2	2	1	2	2	3	2	1
NH78	PNH78	NewHYD	2	9	14	158	58	2	1	5	1	5	2	1	1	3	2	3	2	2	1	2	3	2	2	2	1	2	2	3	2	1
OH23	POH23	OldHYD	2	8	12	146	36.4	2	1	4	3	3	5	1	2	2	3	3	3	1	0	2	3	2	2	3	2	2	2	3	2	2
OH22	POH22	OldHYD	2	8	12	149	43	1	1	5	3	5	5	1	2	2	3	3	3	2	2	2	2	2	2	3	2	2	2	3	2	2
ND17	GND17	NewDelhi	1	8	14	131	40	2	1	3	3	1	5	1	2	2	2	2	1	2	2	2	2	3	2	3	2	2	2	1	2	2
NH54	GNH54	NewHYD	1	8	12	150	41	1	1	1	4	2	5	1	1	3	3	1	0	2	0	1	3	2	2	2	2	2	2	2	2	2
OD70	POD70	OldDelhi	2	9	13	143	45	1	1	5	3	5	1	1	2	2	2	2	2	2	2	1	2	1	2	2	0	2	1	2	2	1
ND33	PND33	NewDelhi	2	8	13	167	53	2	1	5	1	5	5	1	2	3	2	1	1	2	1	1	3	1	2	3	1	2	2	3	2	1
ND101	PND101	NewDelhi	2	9	14	157	42	2	1	5	1	5	2	1	3	2	2	1	3	2	3	1	2	3	2	1	2	2	1	3	2	1
ND65	GND65	NewDelhi	1	9	16	146	36	2	1	3	3	4	6	1	3	2	2	1	3	2	3	3	2	3	2	1	2	2	1	3	2	2
ND94	GND94	NewDelhi	1	9	15	151	56	2	2	2	2	2	5	1	1	3	2	2	1	3	2	3	2	1	2	3	2	2	2	3	2	2
OD38	POD38	OldDelhi	2	8	14	157	64	1	1	4	2	4	5	1	2	3	2	2	2	2	3	2	2	2	2	2	1	2	1	3	2	1
ND80	PND80	NewDelhi	2	9	13	172	78	2	1	5	1	5	6	1	1	3	2	2	1	2	2	1	3	1	2	2	1	2	2	3	2	2
OD12	GOD12	OldDelhi	1	8	15	164	58	1	1	6	2	1	5	1	3	3	1	2	2	1	2	1	0	3	2	2	1	1	1	4	2	1
OD13	POD13	OldDelhi	2	8	13	148	42	1	1	5	2	5	1	1	3	3	2	3	3	2	1	1	1	2	2	2	0	1	2	4	2	1
OD39	POD39	OldDelhi	2	8	14	148	43	2	2	4	2	5	5	1	3	3	3	2	2	2	2	2	3	2	2	2	1	2	2	3	2	1
ND104	GND104	NewDelhi	1	9	14	160	53	1	2	4	3	2	6	1	3	3	3	3	2	3	3	2	2	1	2	2	1	2	1	2	2	1
OH51	POH51	OldHYD	2	8	12	153	48.5	1	1	4	3	4	5	1	2	2	2	3	3	1	2	2	2	2	2	3	2	2	2	3	2	2
NH01	GNH01	NewHYD	1	8	12	156.4	42	2	1	4	6	3	5	1	2	2	2	2	2	0	1	1	1	2	2	3	0	2	2	3	2	1
ND15	PND15	NewDelhi	2	8	13	165	52	2	2	5	3	6	5	1	4	3	2	2	2	2	1	0	1	2	2	1	2	1	2	3	2	1
OD98	POD98	OldDelhi	2	9	13	164	49	2	2	4	3	4	3	1	3	2	2	1	2	3	2	2	1	2	2	2	1	1	2	1	2	1
ND06	PND06	NewDelhi	2	8	13	151	33	2	1	5	2	5	1	1	2	2	2	3	3	2	1	2	2	1	2	2	0	1	2	3	2	1
NH84	PNH84	NewHYD	2	9	14	158	53	1	1	5	2	5	2	1	3	2	3	2	3	2	3	2	1	2	2	1	1	2	1	3	2	1
OD44	POD44	OldDelhi	2	8	13	152	49	1	2	5	2	5	5	1	2	3	3	2	2	3	2	2	2	2	2	2	1	2	2	3	2	1
OD35	GOD35	OldDelhi	1	8	13	#NULL!	#NULL!	1	1	3	3	3	5	1	2	3	3	1	2	0	1	2	1	1	2	3	0	2	2	2	2	2
OD62	POD62	OldDelhi	2	9	13	165	58	1	2	4	3	4	2	1	2	3	2	2	3	3	2	2	2	1	2	3	1	1	2	3	2	1
OD36	POD36	OldDelhi	2	8	14	146	45	2	1	5	2	5	5	1	1	3	3	2	2	2	2	1	2	1	2	3	1	2	2	4	2	2
OH40	POH40	OldHYD	2	8	13	158	34	1	1	5	2	5	2	1	2	2	2	2	3	3	2	2	3	3	2	2	0	2	2	3	2	1
ND116	PND116	NewDelhi	2	9	14	172	58	1	1	5	1	5	3	1	1	3	2	1	2	1	1	2	1	2	2	2	1	2	2	3	2	2
ND77	PND77	NewDelhi	2	9	14	162	48	1	1	5	6	5	6	0	-	2	1	1	2	1	1	1	3	1	2	2	1	1	2	3	2	1
ND82	GND82	NewDelhi	1	9	15	142	38	2	2	2	4	2	6	1	3	2	1	3	1	1	2	2	2	2	2	1	2	2	1	2	2	1
ND43	PND43	NewDelhi	2	8	13	172	62	1	1	5	1	5	5	1	2	3	1	2	2	1	2	2	2	2	2	2	2	2	2	3	2	1
NH57	PNH57	NewHYD	2	9	14	157	42	1	1	4	2	4	5	1	2	3	3	2	3	2	2	2	1	1	2	1	0	2	2	4	2	1
OD107	GOD107	OldDelhi	1	9	14	142	43	1	2	4	3	4	5	1	2	3	1	3	0	1	0	2	1	1	2	2	1	2	1	2	2	1
ND95	GND95	NewDelhi	1	9	14	#NULL!	#NULL!	1	1	3	3	4	2	1	1	2	2	2	2	2	3	0	2	0	2	3	1	2	2	1	2	1
ND92	GND92	NewDelhi	1	9	14	146	47	2	2	4	3	1	5	1	1	2	2	1	1	1	2	2	2	2	2	2	1	2	2	3	2	2
ND74	PND74	NewDelhi	2	9	13	168	61	2	1	5	1	5	1	1	4	3	2	2	2	1	1	2	2	1	2	2	1	2	2	3	2	1
ND77	GND77	NewDelhi	1	9	16	160	52	2	1	4	2	4	2	1	3	3	2	1	1	1	1	0	1	2	2	2	1	2	1	3	2	2
ND69	GND69	NewDelhi	1	9	14	141	65	2	2	3	6	2	5	1	2	3	2	1	2	2	2	1	3	0	2	1	2	2	1	3	2	2
ND46	GND46	NewDelhi	1	8	11	149	28	2	1	3	3	2	5	1	4	3	2	2	3	1	2	2	0	3	1	2	1	2	2	3	2	1
NH22	PNH22	NewHYD	2	8	13	164	55	1	1	5	6	5	5	1	2	3	1	1	1	0	1	1	0	0	1	1	1	2	1	3	2	2
ND02	GND02	NewDelhi	1	8	13	163	37	2	2	3	2	2	5	1	2	3	2	3	3	2	3	2	2	2	1	2	1	1	2	3	2	2
OD96	POD96	OldDelhi	2	9	13	153	60	2	2	4	2	4	2	1	3	2	1	2	1	2	2	2	2	2	1	1	1	1	2	4	2	1
ND25	GND25	NewDelhi	1	8	14	#NULL!	#NULL!	2	2	4	3	4	5	1	3	1	3	3	3	2	2	1	3	3	1	1	0	2	2	1	2	2
ND31	GND31	NewDelhi	1	8	14	152	44	1	1	2	2	4	4	1	2	2	2	1	3	2	2	1	3	2	1	3	2	1	2	3	2	2
NH53	GNH53	NewHYD	1	8	13	156.9	38	2	1	2	3	3	5	1	2	2	3	0	2	0	2	1	0	0	1	3	2	2	2	4	2	1
NH26	PNH26	NewHYD	2	8	12	149	48	1	1	5	1	5	5	1	2	3	1	1	2	0	2	1	1	2	1	0	3	2	2	3	2	1
OH32	GOH32	OldHYD	1	8	13	153.6	39.5	2	1	3	2	4	2	1	1	3	2	1	2	2	2	3	3	2	1	2	1	2	2	3	2	1
ND11	GND11	NewDelhi	1	8	12	145	30	2	2	1	2	1	5	1	2	3	2	3	3	2	1	2	2	2	1	2	3	1	2	3	2	1
OD103	POD103	OldDelhi	2	9	13	161	56	1	1	4	3	3	5	1	1	2	1	2	3	1	1	1	2	2	1	2	1	1	1	4	2	1
NH51	PNH51	NewHYD	2	9	15	150	52	1	1	5	1	5	1	1	3	2	1	1	2	1	1	2	2	2	1	2	2	2	2	2	2	2
OH36	GOH36	OldHYD	1	8	15	149.5	41	1	1	4	3	2	5	1	1	3	0	3	3	3	3	1	3	3	1	2	1	1	1	4	2	2
ND22	PND22	NewDelhi	2	8	13	165	55	2	1	5	1	5	5	1	2	2	2	1	2	0	0	2	3	1	1	3	1	1	2	3	2	1
ND54	PND54	NewDelhi	2	8	13	144	48	1	2	5	3	5	3	1	2	3	0	2	2	2	2	1	3	3	1	2	0	2	2	2	2	1
OH96	POH96	OldHYD	2	9	13	152	39	1	1	5	2	5	2	1	1	2	2	1	1	2	2	2	3	3	1	3	1	2	1	1	2	2
OD08	GOD08	OldDelhi	1	8	12	136	55	1	2	2	3	2	5	1	3	2	1	1	3	1	0	2	1	1	1	1	3	2	1	1	2	1
NH72	PNH72	NewHYD	2	9	13	142	39	1	1	4	2	4	5	1	1	3	2	1	3	1	2	2	2	2	1	1	1	2	2	2	2	2
OH88	GOH88	OldHYD	1	9	14	153	48	2	2	2	4	3	2	1	2	1	2	1	1	2	2	2	2	1	1	2	2	1	2	4	2	1
OD47	GOD47	OldDelhi	1	8	13	#NULL!	#NULL!	2	1	3	2	6	6	1	1	3	3	2	1	1	3	1	0	2	1	2	2	2	2	2	2	1
ND51	PND51	NewDelhi	2	8	13	161	55	1	1	5	1	5	1	1	1	2	2	2	2	1	1	3	1	1	1	2	0	2	2	3	2	2
OD11	GOD11	OldDelhi	1	8	14	#NULL!	#NULL!	2	2	4	1	3	5	1	2	3	2	2	3	3	2	1	2	0	1	3	2	2	1	3	2	1
NH108	GNH108	NewHYD	1	9	14	147	52	1	2	3	3	3	4	1	1	2	2	2	2	3	1	1	2	1	1	2	0	2	2	3	2	1
OH78	GOH78	OldHYD	1	9	15	136	48.5	1	1	4	1	6	4	1	2	1	1	2	1	1	1	2	2	2	1	2	2	1	2	3	2	2
OH84	POH84	OldHYD	2	9	14	153.6	37	2	2	4	2	4	5	1	2	2	1	2	2	1	2	2	2	1	1	1	2	2	2	1	2	2
ND20	PND20	NewDelhi	2	8	13	148	55	1	1	5	1	5	5	1	2	2	2	2	3	1	1	1	2	3	1	3	1	1	1	2	2	1
OD29	GOD29	OldDelhi	1	8	13	156	43	1	2	6	2	4	2	1	3	3	2	3	2	2	2	2	1	1	1	2	1	2	1	2	2	2
OD105	POD105	OldDelhi	2	9	14	138.5	40	1	2	4	3	4	3	1	1	3	2	3	2	1	2	3	2	1	1	3	1	2	2	1	2	2
OD86	GOD86	OldDelhi	1	9	14	153	57	2	2	3	3	4	3	1	2	3	2	2	1	1	0	1	0	1	1	2	1	1	2	1	2	2
OD06	GOD06	OldDelhi	1	8	11	165	43	2	2	4	2	1	3	1	1	3	2	3	2	0	2	2	0	1	1	3	2	2	2	1	2	1
ND25	PND25	NewDelhi	2	8	13	145	35	2	1	5	3	5	2	1	3	3	3	3	3	3	2	2	3	1	1	2	1	1	2	2	2	2
ND62	PND62	NewDelhi	2	8	13	157	69	1	1	5	2	5	3	1	2	3	2	2	2	1	2	1	2	2	1	1	0	2	2	2	2	2
NH21	PNH21	NewHYD	2	8	13	155	35	1	1	5	2	4	5	1	2	2	1	2	3	2	2	0	2	3	1	1	1	2	1	3	2	1
OH12	POH12	OldHYD	2	8	13	157.4	38.9	2	1	5	3	5	5	1	2	2	1	2	3	2	2	2	3	3	1	3	0	2	2	3	2	2
OD24	GOD24	OldDelhi	1	8	14	172	53	2	2	4	1	3	5	1	2	2	2	0	2	2	2	2	0	1	1	1	1	2	2	2	2	1
NH36	GNH36	NewHYD	1	8	13	164.5	48	2	1	3	3	3	5	1	3	1	0	1	3	1	2	2	2	0	1	3	2	2	2	1	2	1
NH96	PNH96	NewHYD	2	9	13	182	73	2	1	4	2	4	5	1	2	3	2	2	2	1	1	0	1	2	1	3	0	2	2	1	2	2
OH84	GOH84	OldHYD	1	9	13	163.5	53	1	1	2	3	3	5	1	2	3	1	3	1	2	1	0	1	1	1	1	3	1	2	1	2	1
OH42	POH42	OldHYD	2	8	12	148	46	2	1	5	2	4	2	1	4	2	3	3	3	0	0	1	2	1	1	3	2	2	2	3	2	1
ND87	GND87	NewDelhi	1	9	16	168	58	1	1	3	6	4	3	1	2	2	2	2	1	2	1	2	3	2	1	2	0	1	2	3	2	1
NH38	GNH38	NewHYD	1	8	12	149	43	1	1	4	2	1	5	1	3	3	3	3	1	1	1	0	3	1	1	2	1	2	2	3	2	1
OD91	POD91	OldDelhi	2	9	14	163	58	1	2	4	3	4	2	1	2	2	2	2	1	2	3	2	3	2	1	1	1	2	2	4	2	2
OH54	POH54	OldHYD	2	8	13	151	36.2	1	1	4	1	4	5	1	3	2	2	2	2	1	1	1	3	2	1	3	1	1	2	1	2	2
NH48	GNH48	NewHYD	1	8	12	153	45	2	2	4	3	3	5	1	2	3	2	2	3	2	0	3	2	1	1	2	3	2	1	2	2	2
OH59	POH59	OldHYD	2	9	14	158	50	1	2	4	3	4	5	1	0	2	1	2	1	1	2	2	3	3	1	1	0	2	2	3	2	2
OH55	POH55	OldHYD	2	8	14	148	38.2	1	2	4	1	4	5	1	3	2	2	2	2	1	1	1	3	2	1	3	1	1	2	1	2	2
OH50	POH50	OldHYD	2	8	13	147	35	1	1	5	2	4	3	1	3	2	2	2	2	1	1	1	3	2	1	3	0	1	2	1	2	1
ND99	GND99	NewDelhi	1	9	14	154	50	1	1	3	3	3	3	1	3	2	3	2	1	3	3	1	2	3	1	2	0	2	2	1	2	1
OD62	GOD62	OldDelhi	1	9	14	148	56	2	2	4	2	3	5	1	2	2	1	2	2	1	1	3	2	1	1	2	2	1	2	3	2	2
NH107	GNH107	NewHYD	1	9	14	153	52	2	1	2	3	2	2	1	1	3	2	2	1	2	2	1	1	1	1	3	1	2	1	3	2	1
OD60	POD60	OldDelhi	2	9	13	159	62	1	1	5	2	5	5	1	1	3	3	1	0	0	0	0	3	0	1	1	0	2	1	3	2	1
OD02	GOD02	OldDelhi	1	8	13	173	56	2	2	3	3	1	5	1	2	3	2	3	2	2	2	1	0	2	1	2	2	2	1	3	2	2
ND103	GND103	NewDelhi	1	9	13	147	49	1	1	3	6	1	5	1	2	3	1	2	1	2	2	0	3	2	1	2	2	2	1	3	2	1
NH43	GNH43	NewHYD	1	8	14	162	50	1	2	1	5	4	2	1	2	3	2	2	1	2	2	2	3	3	1	2	2	2	2	1	2	2
OD71	GOD71	OldDelhi	1	9	14	155	42	2	1	2	3	3	5	1	2	2	2	0	2	3	2	2	2	1	1	2	0	1	2	1	2	1
OH98	GOH98	OldHYD	1	9	13	172	58.4	1	2	2	3	4	2	1	2	3	3	0	3	2	2	0	2	2	1	2	0	2	2	1	2	1
ND37	PND37	NewDelhi	2	8	13	157	40	2	1	5	2	5	1	1	2	3	1	2	3	0	1	2	3	1	1	3	2	2	2	3	2	1
NH20	GNH20	NewHYD	1	8	13	145	49.8	1	2	3	3	3	5	1	1	3	2	3	2	2	2	1	1	1	1	3	0	1	2	3	2	2
OH93	GOH93	OldHYD	1	9	15	146.4	50	2	1	3	2	2	5	1	2	3	2	1	2	2	1	1	2	1	1	3	1	2	1	1	2	2
OD59	GOD59	OldDelhi	1	9	15	162	58	1	2	4	1	3	5	1	1	3	2	2	3	0	1	0	1	2	1	1	1	1	1	1	2	2
OD58	POD58	OldDelhi	2	9	14	143	45	1	1	5	2	5	5	1	2	2	3	1	2	2	2	2	1	2	1	1	1	2	1	3	2	1
OH72	GOH72	OldHYD	1	9	13	147	45	2	2	4	2	4	3	1	3	2	3	1	2	2	2	2	1	2	1	1	1	2	1	3	2	1
OD57	POD57	OldDelhi	2	9	14	162	59	2	1	5	2	5	5	1	1	3	2	2	2	2	1	2	1	2	1	2	1	2	1	3	2	1
OH99	POH99	OldHYD	2	9	14	147	47	1	1	4	3	4	3	1	1	3	2	3	2	1	2	1	3	2	1	2	0	2	2	1	2	1
OH81	GOH81	OldHYD	1	9	15	152	62	2	1	1	6	1	5	1	2	0	3	2	3	1	0	1	2	2	1	1	2	2	2	2	2	2
OH37	POH37	OldHYD	2	8	13	150	45	2	1	4	3	4	5	1	1	2	1	1	2	1	3	2	3	3	1	3	3	2	1	1	2	1
OD78	GOD78	OldDelhi	1	9	14	155	51	2	2	2	2	3	5	1	1	3	1	2	1	2	1	1	1	0	1	1	1	1	2	3	2	1
OD50	POD50	OldDelhi	2	8	12	146	48	1	1	5	2	5	3	1	2	3	3	2	2	2	3	2	3	1	1	3	1	2	2	3	2	1
OH68	POH68	OldHYD	2	9	16	150.5	40.6	2	1	5	3	4	5	1	1	2	2	2	2	2	2	2	2	3	1	2	3	2	1	1	2	1
NH89	PNH89	NewHYD	2	9	13	162	55	1	1	5	2	5	2	1	1	3	2	2	2	1	1	1	2	1	1	1	0	2	1	3	2	1
OD32	GOD32	OldDelhi	1	8	14	163	45	2	1	4	3	1	5	1	1	2	1	1	3	2	1	2	3	2	1	2	1	2	2	3	2	2
NH27	PNH27	NewHYD	2	8	12	155	51	1	1	5	2	5	5	1	2	3	0	0	1	0	1	0	2	0	1	2	0	2	2	3	2	2
ND83	GND83	NewDelhi	1	9	14	170	57	1	2	3	3	1	5	1	2	2	3	1	1	2	3	3	2	1	1	3	2	2	1	3	2	2
NH56	GNH56	NewHYD	1	9	14	153.6	48	2	2	1	6	1	5	1	2	3	0	2	2	1	1	2	2	1	1	1	2	2	2	3	2	2
NH68	GNH68	NewHYD	1	9	15	148	46	2	2	2	6	2	5	1	2	3	2	2	2	1	2	2	2	1	1	0	1	2	2	2	2	1
ND49	PND49	NewDelhi	2	8	13	146	50	1	2	5	2	5	5	1	2	3	2	2	1	1	1	2	1	3	1	1	1	2	2	1	2	2
ND36	PND36	NewDelhi	2	8	13	167	59	1	2	5	2	4	5	1	3	2	2	1	2	2	2	1	1	2	1	2	1	1	2	1	2	2
NH32	GNH32	NewHYD	1	8	12	158	42	1	2	3	6	3	1	1	2	3	2	1	2	1	3	1	2	1	1	2	0	2	2	3	2	1
OH08	POH08	OldHYD	2	8	13	153	47	1	2	4	2	4	5	1	2	2	1	2	3	2	1	0	2	1	1	3	1	2	2	2	2	1
OH44	POH44	OldHYD	2	8	14	158.4	53	2	2	5	2	4	5	1	2	2	1	2	3	2	2	2	2	1	1	3	1	2	2	3	2	1
ND96	PND96	NewDelhi	2	9	14	#NULL!	#NULL!	2	1	5	3	5	1	1	1	3	3	2	3	1	1	2	0	1	1	3	3	1	2	3	2	2
ND60	GND60	NewDelhi	1	9	14	158	53	2	2	4	3	6	2	1	3	2	3	2	0	1	1	2	1	1	1	3	1	1	2	3	2	1
ND13	PND13	NewDelhi	2	8	13	142	32	2	2	4	2	4	5	1	2	2	2	2	2	3	2	2	2	1	1	2	2	2	2	4	2	1
OH98	POH98	OldHYD	2	9	14	153.4	37	1	2	4	2	4	5	1	1	3	2	3	2	1	2	0	3	3	1	1	1	2	2	3	2	1
OD15	POD15	OldDelhi	2	8	14	158	50	2	2	4	2	5	2	1	3	2	3	1	2	2	3	1	3	2	1	2	0	2	1	3	2	1
OD30	POD30	OldDelhi	2	8	13	146	38	2	2	4	3	4	5	1	1	2	1	2	2	2	2	2	1	2	1	2	1	2	2	3	2	1
NH85	PNH85	NewHYD	2	9	14	170	62	2	1	4	2	4	5	1	2	2	3	2	2	2	1	2	1	1	1	1	1	2	1	2	2	1
OH91	POH91	OldHYD	2	9	14	148	58	1	2	5	2	5	2	1	1	3	2	3	1	1	1	1	2	2	1	3	0	2	2	3	2	1
OD68	POD68	OldDelhi	2	9	13	158	53	1	1	5	1	5	1	1	3	3	2	3	3	2	3	2	3	2	1	3	1	2	1	3	2	1
NH64	GNH64	NewHYD	1	9	14	168.8	56	1	1	3	3	1	5	1	1	3	2	3	2	2	2	2	2	1	1	3	1	2	2	2	2	1
OD100	POD100	OldDelhi	2	9	14	155	39	2	1	5	2	5	1	1	3	3	1	1	2	1	3	2	1	3	1	2	1	2	2	3	2	2
OH76	GOH76	OldHYD	1	9	14	146.5	46	1	1	3	3	4	3	1	1	1	3	3	2	0	2	1	1	1	1	1	1	1	1	2	2	2
ND108	GND108	NewDelhi	1	9	14	160	62	2	2	5	3	4	5	1	2	3	3	3	2	1	2	2	1	2	1	3	0	1	2	3	2	2
ND28	PND28	NewDelhi	2	8	12	135	40	2	1	5	3	5	5	1	3	2	3	3	3	3	2	2	3	3	1	1	1	2	2	3	2	2
OD89	GOD89	OldDelhi	1	9	14	136	40	1	2	4	2	3	5	1	2	1	1	2	1	2	1	0	2	1	1	3	1	1	2	3	2	2
NH51	GNH51	NewHYD	1	8	13	146.9	32	2	2	4	2	4	3	1	1	2	3	2	0	0	0	1	1	0	1	2	2	2	2	3	2	1
OD40	GOD40	OldDelhi	1	8	13	132	36	2	2	1	4	2	5	1	2	3	3	3	3	2	2	1	3	1	1	2	2	2	2	1	2	2
OH23	GOH23	OldHYD	1	8	13	158.6	54	2	1	3	6	1	6	1	4	3	3	3	2	2	2	1	2	3	1	2	1	2	2	1	2	2
OD73	POD73	OldDelhi	2	9	14	150	48	1	1	5	1	5	1	1	1	3	3	2	3	2	3	1	3	2	1	2	0	2	2	3	2	1
ND85	GND85	NewDelhi	1	9	14	146	43	1	2	4	3	4	3	1	1	3	3	1	2	1	2	1	3	1	1	3	1	1	2	2	2	2
NH65	GNH65	NewHYD	1	9	13	152.6	47	1	1	1	6	2	5	1	1	3	2	3	2	2	2	2	2	1	1	3	1	2	2	2	2	1
ND81	GND81	NewDelhi	1	9	14	141	48	1	2	4	3	1	5	1	2	3	2	2	2	3	1	1	3	2	1	2	0	1	2	3	2	1
OD103	GOD103	OldDelhi	1	9	14	147	54	2	1	4	2	4	5	1	3	3	2	3	1	2	3	0	2	1	1	2	2	1	1	2	2	2
NH33	PNH33	NewHYD	2	8	13	148	46	2	1	5	2	4	5	1	3	2	1	0	0	3	3	3	0	0	0	0	3	2	1	3	2	1
OH54	GOH54	OldHYD	1	9	13	156.5	39	2	1	5	3	5	2	1	2	3	3	2	1	3	0	2	1	3	0	2	0	2	1	3	2	2
OH39	POH39	OldHYD	2	8	13	152.5	40	1	2	5	2	4	5	1	2	2	2	2	3	1	1	1	2	2	0	3	2	2	2	1	2	1
OD18	GOD18	OldDelhi	1	8	12	155	38	1	2	3	2	4	2	1	4	2	3	2	2	2	2	0	1	0	0	1	2	1	2	2	2	1
NH11	GNH11	NewHYD	1	8	14	150.4	45	2	1	1	3	1	3	1	2	3	3	2	3	2	2	2	1	2	0	3	0	2	2	3	2	1
OD44	GOD44	OldDelhi	1	8	11	160	70	1	1	4	1	3	5	1	1	2	2	2	2	2	2	3	3	3	0	2	0	1	2	3	2	1
NH19	PNH19	NewHYD	2	8	11	139	48	1	1	5	2	5	2	1	2	3	3	1	3	2	2	1	2	1	0	0	1	1	2	1	2	2
OH85	POH85	OldHYD	2	9	14	154.6	46	1	1	4	3	4	5	1	1	2	1	2	2	0	0	0	3	3	0	1	0	2	2	4	2	1
OD38	GOD38	OldDelhi	1	8	15	146	43	1	1	4	2	4	3	1	2	3	2	2	2	2	1	2	2	2	0	3	0	2	2	1	2	2
OH21	POH21	OldHYD	2	8	13	148.6	30	2	2	5	2	5	5	1	3	2	1	2	3	2	1	1	3	3	0	2	0	2	2	3	2	2
OH31	POH31	OldHYD	2	8	13	161.1	34.7	2	1	4	3	3	5	1	3	2	1	2	3	2	1	2	3	3	0	2	0	2	2	3	2	2
OD54	GOD54	OldDelhi	1	9	15	163	58	1	2	3	3	2	5	1	3	3	3	1	1	3	0	2	1	1	0	3	1	2	1	3	2	2
OH78	POH78	OldHYD	2	9	15	168.3	74	2	1	4	3	4	5	1	2	2	2	2	2	2	2	2	0	0	0	3	1	2	2	1	2	2
OD106	GOD106	OldDelhi	1	9	14	168	57	1	2	4	2	4	5	1	3	3	3	2	1	1	1	2	2	0	0	3	0	1	2	1	2	2
NH101	PNH101	NewHYD	2	9	14	155	47	2	1	5	3	5	5	1	3	2	3	1	3	2	3	0	0	0	0	3	0	2	2	4	2	1
OH87	GOH87	OldHYD	1	9	15	148	43	1	2	3	2	4	2	1	1	2	3	2	0	2	1	2	0	0	0	1	2	2	2	3	2	2
NH30	PNH30	NewHYD	2	8	12	132	36	2	1	5	2	5	5	1	3	2	2	1	2	3	2	0	2	2	0	3	2	2	2	3	2	1
OD41	GOD41	OldDelhi	1	8	14	170	62	2	2	2	6	3	3	1	3	2	3	2	2	3	2	2	3	0	0	3	0	2	1	1	2	1
ND106	GND106	NewDelhi	1	9	15	143	35	1	1	3	3	2	5	1	3	2	2	1	0	2	2	2	3	2	0	2	2	2	2	3	2	2
OH52	POH52	OldHYD	2	8	14	147.6	47	1	1	5	2	4	3	1	2	2	2	2	2	1	1	1	3	3	0	3	0	1	2	1	2	2
OH02	POH02	OldHYD	2	8	15	154	50	1	2	5	2	4	2	1	3	2	2	2	2	1	1	1	3	2	0	3	0	1	2	1	2	2
ND57	PND57	NewDelhi	2	8	13	155	65	2	2	5	1	5	2	1	4	3	2	1	3	3	1	1	2	3	0	2	1	2	2	3	2	2
OH09	POH09	OldHYD	2	8	12	153	43	2	2	5	3	5	5	1	2	2	1	2	2	2	1	1	3	3	0	2	0	2	2	1	2	2
OH49	POH49	OldHYD	2	8	12	151	56.8	2	2	4	2	3	5	1	1	2	2	2	2	2	3	2	2	2	0	2	2	2	2	3	2	1
OD88	POD88	OldDelhi	2	9	14	160	56	1	1	5	2	5	3	1	4	3	2	2	2	2	2	3	2	3	0	2	0	2	2	4	2	2
ND53	PND53	NewDelhi	2	8	13	156	64	2	1	5	3	5	2	1	3	3	2	3	2	1	3	2	0	2	0	3	1	1	2	3	2	2
ND38	GND38	NewDelhi	1	8	13	148	47	1	1	2	6	1	5	1	1	3	3	3	3	1	1	1	3	1	0	3	0	2	2	1	2	2
OH79	POH79	OldHYD	2	9	14	148.4	41	1	2	4	6	4	5	1	1	3	2	1	1	2	2	2	3	3	0	0	0	1	1	1	2	2
OH04	POH04	OldHYD	2	8	13	142	35	1	1	5	3	5	5	1	1	1	3	3	3	3	3	0	3	2	0	1	0	1	2	2	2	2
NH25	GNH25	NewHYD	1	8	13	145.6	37	1	2	4	1	4	1	1	2	3	2	2	2	2	2	2	2	2	0	2	2	2	2	1	2	2
OH53	POH53	OldHYD	2	8	13	163	65	2	1	4	2	4	2	1	2	2	2	2	3	2	0	2	1	0	0	2	3	1	2	1	2	2
NH90	PNH90	NewHYD	2	9	13	148	49	1	1	5	2	5	2	1	1	2	2	3	0	2	2	2	2	2	0	2	3	2	2	3	2	2
NH56	PNH56	NewHYD	2	9	14	142	41	1	2	5	3	5	5	1	1	2	2	1	2	2	2	2	3	2	0	2	2	2	1	3	2	1
OD96	GOD96	OldDelhi	1	9	14	174	59	1	2	3	2	4	5	1	2	2	3	3	1	0	2	3	2	3	0	1	1	1	2	3	2	2
OD23	GOD23	OldDelhi	1	8	14	150	58	2	2	3	3	2	3	1	3	3	3	1	1	2	1	1	1	0	0	2	1	2	1	1	2	2
NH87	PNH87	NewHYD	2	9	14	175	75	2	1	5	2	4	6	1	3	2	3	3	2	3	2	2	3	1	0	2	0	2	2	2	2	2
OD82	GOD82	OldDelhi	1	9	14	170	62	1	2	4	2	4	5	1	3	3	3	2	0	2	1	1	3	2	0	3	1	1	2	2	2	2
OH76	POH76	OldHYD	2	9	14	150	35	1	2	4	2	4	5	1	1	3	2	2	0	1	0	0	3	3	0	0	0	2	2	1	2	2
NH59	PNH59	NewHYD	2	9	14	158	68	1	1	6	1	3	5	1	4	3	1	0	1	0	0	1	2	0	0	1	3	2	2	1	2	1
OH26	POH26	OldHYD	2	8	13	161.9	45	1	1	4	6	4	6	1	1	2	1	2	3	3	2	1	2	2	0	2	2	1	2	3	2	1
ND13	GND13	NewDelhi	1	8	12	170	68	1	1	3	5	4	5	1	1	3	2	2	0	0	1	2	3	0	0	2	1	2	2	1	2	2
ND60	PND60	NewDelhi	2	8	12	173	57	1	1	5	2	4	3	1	3	3	2	2	1	1	3	3	2	2	0	3	3	2	2	3	2	2
NH77	PNH77	NewHYD	2	9	13	160	48	1	1	5	2	4	5	1	2	2	2	1	2	2	1	0	2	0	0	1	1	1	1	3	2	2
NH30	GNH30	NewHYD	1	8	12	148	45	1	2	3	1	2	5	1	3	2	3	1	2	3	0	2	3	1	0	2	1	2	1	2	2	1
ND75	GND75	NewDelhi	1	9	13	151	49	1	1	4	2	4	5	1	4	3	1	1	2	2	2	3	3	2	0	2	3	1	1	3	2	1
ND111	PND111	NewDelhi	2	9	13	165	45	2	1	5	1	5	5	1	4	3	1	1	2	0	0	0	0	2	0	2	3	1	2	3	2	2
NH32	PNH32	NewHYD	2	8	12	152	55	2	2	5	2	5	5	1	3	3	3	2	2	0	0	0	1	2	0	2	3	2	2	4	2	1
OH03	POH03	OldHYD	2	8	13	145.6	46	1	1	5	2	4	5	1	3	2	2	2	1	1	0	1	3	2	0	3	0	1	2	2	2	2
OH102	GOH102	OldHYD	1	9	15	152.4	53	2	1	2	3	4	3	1	3	2	0	2	2	2	0	3	1	2	0	1	1	1	2	2	2	1
OH79	GOH79	OldHYD	1	9	13	156	38	2	1	3	3	4	3	1	3	3	2	1	2	3	2	0	2	1	0	2	0	2	1	3	2	1
NH91	PNH91	NewHYD	2	9	14	153	52	2	1	5	2	5	5	1	1	3	2	1	3	1	2	0	2	2	0	3	1	2	2	2	2	2
ND98	GND98	NewDelhi	1	9	14	158	52	1	1	1	5	4	3	1	2	3	2	2	0	1	2	1	2	1	0	3	1	2	2	3	2	2
OH46	POH46	OldHYD	2	8	12	159	48	1	2	4	3	4	5	1	1	1	2	2	2	0	0	1	2	2	0	1	2	2	2	3	2	1
NH43	PNH43	NewHYD	2	8	11	153	53	1	2	5	2	5	5	1	1	1	0	1	1	1	1	1	0	4	4	2	2	2	1	1	1	1
OH104	POH104	OldHYD	2	9	14	151	51	2	1	4	3	4	5	1	1	1	2	2	3	2	2	1	2	2	3	1	1	2	2	3	1	1
OH58	GOH58	OldHYD	1	9	13	146.9	32	2	1	3	3	4	5	1	3	2	1	2	3	2	0	0	1	3	3	2	2	2	2	1	1	2
OH38	GOH38	OldHYD	1	8	13	153	37.7	2	1	4	1	3	5	1	4	3	1	1	3	2	2	2	1	1	3	1	2	2	2	3	1	1
NH19	GNH19	NewHYD	1	8	14	149	28	2	1	3	2	4	5	1	1	2	2	2	3	2	3	1	0	1	3	2	1	2	2	3	1	1
NH40	GNH40	NewHYD	1	8	12	138	53	1	2	3	3	2	5	1	4	2	2	0	3	1	2	2	2	2	3	3	0	1	2	3	1	2
NH70	GNH70	NewHYD	1	9	13	146.5	45	1	2	4	2	5	2	1	2	3	3	1	2	2	2	1	3	3	3	3	1	2	2	2	1	2
NH71	GNH71	NewHYD	1	9	13	159	52	1	2	3	3	4	2	1	1	3	2	2	2	3	2	2	3	2	3	2	3	2	2	2	1	2
OH07	GOH07	OldHYD	1	8	14	147.8	33	1	1	4	1	1	5	1	2	3	0	0	0	0	0	0	0	3	3	3	0	2	1	2	1	2
OH45	GOH45	OldHYD	1	8	13	147.6	54	1	2	5	2	5	5	1	1	2	2	2	3	2	2	0	2	0	3	2	1	2	1	3	1	1
ND102	GND102	NewDelhi	1	9	14	172	65	2	1	2	4	2	3	1	2	3	2	3	1	1	2	2	2	1	3	3	0	2	2	3	1	1
OH44	GOH44	OldHYD	1	8	13	152.9	36	1	1	1	3	2	2	1	2	2	2	3	3	2	2	0	2	0	3	2	3	2	1	3	1	1
OD55	POD55	OldDelhi	2	9	14	164	58	2	1	3	3	4	3	1	4	3	0	3	2	2	3	3	2	3	3	2	3	2	2	1	1	2
ND26	PND26	NewDelhi	2	8	13	167	47	2	1	5	1	5	2	1	4	3	1	2	3	2	2	3	3	1	3	3	2	2	1	4	1	1
OD70	GOD70	OldDelhi	1	9	13	173	56	2	2	2	3	3	5	1	3	3	3	1	1	2	1	2	2	2	3	1	0	2	2	3	1	1
ND56	GND56	NewDelhi	1	9	14	151	39	2	2	2	3	3	5	1	3	3	2	1	2	3	2	2	3	1	3	3	1	2	2	1	1	2
ND92	PND92	NewDelhi	2	9	13	174	40	1	2	5	3	5	2	1	3	3	2	1	2	3	2	1	2	1	3	3	1	2	1	1	1	2
ND97	PND97	NewDelhi	2	9	14	155	59	2	1	5	1	5	5	1	2	3	3	3	1	1	2	2	1	1	3	3	0	2	2	4	1	2
OH27	GOH27	OldHYD	1	8	12	155.4	32.7	2	2	5	3	4	5	1	2	3	2	2	2	2	1	0	3	2	3	3	1	2	2	2	1	1
OH09	GOH09	OldHYD	1	8	12	152.3	45	1	1	5	2	2	5	1	3	2	3	2	3	3	3	2	2	2	3	2	2	2	1	1	1	1
OD58	GOD58	OldDelhi	1	9	14	135	42	2	1	3	3	1	3	1	2	3	2	1	2	1	1	1	2	3	3	3	0	2	2	4	1	1
OH08	GOH08	OldHYD	1	8	14	163	48	1	1	3	3	3	2	1	2	3	3	1	3	3	2	2	2	2	3	2	1	2	1	1	1	1
ND66	PND66	NewDelhi	2	9	14	146	58	1	1	5	1	5	5	1	2	3	3	2	2	2	1	1	3	3	3	2	3	2	2	1	1	2
OH39	GOH39	OldHYD	1	8	13	157.9	48.5	1	1	1	5	4	2	1	2	2	2	3	3	3	2	0	2	0	3	2	3	2	1	1	1	2
OH26	GOH26	OldHYD	1	8	13	160.6	44	1	1	2	1	3	5	1	2	2	2	3	3	2	2	0	3	1	3	2	1	2	1	1	1	1
NH02	PNH02	NewHYD	2	8	13	145	48	2	1	5	3	5	5	1	3	3	3	2	1	1	1	0	0	2	3	2	3	2	1	1	1	1
OH52	GOH52	OldHYD	1	8	13	156	52	2	1	3	3	4	3	1	1	2	2	2	2	2	0	2	1	1	3	2	0	2	2	2	1	2
OD109	POD109	OldDelhi	2	9	14	153	45	2	2	4	2	4	2	1	1	2	2	1	1	2	2	1	1	2	3	2	1	1	2	2	1	2
OH61	POH61	OldHYD	2	9	14	153.6	34	1	1	4	2	4	5	1	1	3	2	0	2	1	0	0	1	3	3	2	0	2	1	3	1	1
OH25	GOH25	OldHYD	1	8	12	154.6	41	1	1	4	3	4	2	1	2	3	2	2	2	2	1	0	2	3	3	2	1	2	1	1	1	1
OH28	GOH28	OldHYD	1	8	13	143	33.6	2	2	4	3	4	5	1	2	2	1	2	2	2	2	1	3	1	3	2	2	2	2	1	1	2
ND56	PND56	NewDelhi	2	8	13	160	55	2	1	5	1	5	2	1	3	3	3	2	0	2	0	2	3	3	3	2	1	2	2	1	1	1
NH28	PNH28	NewHYD	2	8	13	163	58	1	1	5	3	5	2	1	2	2	2	2	2	1	2	2	3	2	3	2	1	2	2	3	1	2
OD80	GOD80	OldDelhi	1	9	13	139	46	1	1	3	3	3	6	1	3	2	3	3	2	1	2	2	1	1	3	3	1	2	1	2	1	2
OH41	GOH41	OldHYD	1	8	14	158.5	38	1	2	4	2	1	5	1	3	1	1	1	1	1	1	1	3	2	3	2	1	1	2	2	1	2
OH42	GOH42	OldHYD	1	8	13	156	74	1	2	3	2	3	5	1	1	3	2	1	3	3	2	0	3	2	3	3	2	2	1	1	1	1
OD32	POD32	OldDelhi	2	8	14	156	53	2	1	5	1	5	5	1	3	3	2	1	2	2	2	1	2	0	3	3	1	2	1	1	1	1
OH64	POH64	OldHYD	2	9	15	150.8	52.5	2	1	5	3	5	5	1	4	2	2	2	2	2	3	2	3	1	3	3	2	2	2	3	1	1
NH35	PNH35	NewHYD	2	8	13	165	52	2	1	5	2	4	5	1	2	2	2	3	3	1	3	2	1	2	3	1	3	2	1	4	1	2
ND18	GND18	NewDelhi	1	8	14	154	45	2	1	2	2	1	5	1	2	3	2	2	3	0	0	0	3	2	3	3	2	1	2	1	1	1
ND20	GND20	NewDelhi	1	8	14	152	75	2	1	2	3	2	3	1	1	3	2	2	3	2	2	3	2	2	3	2	1	2	2	1	1	1
OH43	GOH43	OldHYD	1	8	13	147.4	31	1	1	4	1	2	5	1	2	3	3	3	3	3	2	2	0	3	3	3	2	2	1	1	1	1
NH06	PNH06	NewHYD	2	8	14	173	40	2	1	5	2	4	2	1	3	3	3	3	2	0	2	0	0	3	3	3	0	1	1	2	1	2
ND29	PND29	NewDelhi	2	8	13	157	58	1	1	5	6	5	1	1	4	3	1	2	3	1	1	1	2	3	3	2	1	2	2	1	1	1
ND98	PND98	NewDelhi	2	9	14	174	53	2	1	5	2	4	5	1	1	3	3	3	3	3	3	1	2	3	3	2	2	1	2	3	1	2
ND62	GND62	NewDelhi	1	9	15	153	36	1	2	4	2	4	5	0	-	3	3	3	3	3	3	1	2	3	3	2	2	1	2	3	1	2
OH56	GOH56	OldHYD	1	9	14	163.5	40	2	1	3	2	4	5	1	1	2	1	3	3	2	0	0	2	3	3	2	2	1	2	3	1	2
OD08	POD08	OldDelhi	2	8	13	145	42	1	1	5	1	5	1	1	2	1	1	1	1	1	2	1	3	2	3	3	2	2	1	2	1	1
OH83	GOH83	OldHYD	1	9	14	155.1	34	2	2	6	4	3	2	1	1	2	2	2	1	2	3	2	2	1	3	3	1	2	1	2	1	2
OH69	GOH69	OldHYD	1	9	14	147	42	1	1	2	6	2	5	1	2	3	2	1	3	2	1	2	3	2	3	2	1	2	2	3	1	2
NH90	GNH90	NewHYD	1	9	15	162	42	2	1	3	3	6	5	1	2	3	2	3	1	0	3	3	1	3	3	2	2	2	2	1	1	2
NH83	GNH83	NewHYD	1	9	14	154	37	1	1	3	6	2	5	1	2	2	3	2	2	2	0	2	0	0	3	3	0	1	2	1	1	1
ND69	PND69	NewDelhi	2	9	14	172	55	2	1	5	1	5	5	1	2	2	2	1	1	1	1	2	2	1	3	2	2	1	2	3	1	2
OH67	GOH67	OldHYD	1	9	15	151	36	1	1	3	6	1	5	1	2	3	2	2	3	2	2	2	3	2	3	2	1	2	2	3	1	1
NH84	GNH84	NewHYD	1	9	15	142	32	1	1	2	3	2	5	1	1	3	2	3	2	3	2	0	3	2	3	2	0	1	2	1	1	1
ND106	PND106	NewDelhi	2	9	14	170	58	1	2	5	2	5	1	1	2	3	1	2	2	2	2	1	3	2	3	2	1	2	2	2	1	1
ND70	GND70	NewDelhi	1	9	14	164	57	1	2	4	3	4	4	1	1	3	1	2	2	2	3	3	3	2	3	2	1	2	2	2	1	1
NH87	GNH87	NewHYD	1	9	14	148.5	42	2	1	5	2	2	5	1	2	3	2	3	2	2	3	0	3	2	3	3	3	1	2	1	1	1
NH08	PNH08	NewHYD	2	8	13	170	40	2	1	5	2	4	2	1	3	3	3	3	2	2	2	0	1	3	3	3	0	1	2	3	1	2
OH68	GOH68	OldHYD	1	9	14	157.5	45.8	1	2	3	6	2	5	1	2	3	2	2	3	3	1	2	3	2	3	2	1	2	2	3	1	1
OH70	GOH70	OldHYD	1	9	13	152.5	56	1	2	3	2	3	5	1	2	3	2	2	2	3	1	2	3	2	3	2	1	2	2	3	1	1
OD53	POD53	OldDelhi	2	8	13	160	62	1	2	5	2	5	2	1	1	2	2	2	2	2	2	2	3	3	3	2	2	2	2	3	1	1
ND10	PND10	NewDelhi	2	8	13	158	47	2	1	5	3	5	1	1	2	2	2	2	1	2	2	1	3	1	3	0	3	2	2	3	1	1
OD64	GOD64	OldDelhi	1	9	13	171	58	2	1	1	3	4	3	1	2	3	2	3	3	0	2	2	1	1	3	1	0	2	2	1	1	1
ND52	GND52	NewDelhi	1	8	13	141	38	1	1	3	6	2	5	1	3	3	2	3	2	1	3	2	3	0	3	2	0	2	1	1	1	1
OD10	POD10	OldDelhi	2	8	13	153	63	2	2	4	3	4	3	1	2	3	2	3	3	3	2	2	2	2	3	2	3	1	2	2	1	2
NH25	PNH25	NewHYD	2	8	13	150	42	1	1	5	2	5	3	1	2	3	3	1	1	3	2	2	2	3	3	2	2	2	2	1	1	2
NH44	PNH44	NewHYD	2	8	13	133	38	1	1	4	6	4	5	1	2	2	2	2	2	2	2	2	2	2	3	2	2	1	1	1	1	1
NH18	PNH18	NewHYD	2	8	13	158	52	1	1	4	6	4	5	1	1	2	2	2	1	2	2	2	2	2	3	2	3	1	2	1	1	1
ND100	PND100	NewDelhi	2	9	14	163	55	2	2	5	1	5	5	1	4	3	1	2	2	1	2	0	2	1	3	3	0	2	2	1	1	1
ND58	GND58	NewDelhi	1	9	15	162	56	1	1	4	3	4	2	1	1	3	2	2	2	2	2	2	2	3	3	2	1	1	2	3	1	1
OD20	POD20	OldDelhi	2	8	13	146	52	1	2	5	2	5	2	1	2	2	3	2	2	2	3	2	2	2	3	2	1	2	2	3	1	1
ND14	PND14	NewDelhi	2	8	13	163	75	2	2	5	3	5	5	1	4	2	2	3	3	1	1	2	2	1	3	2	2	1	2	3	1	2
OH15	GOH15	OldHYD	1	8	13	149	35	1	2	2	6	3	5	1	2	2	2	2	3	2	1	0	2	3	3	2	1	2	1	2	1	2
ND32	PND32	NewDelhi	2	8	13	168	71	2	2	5	2	5	2	1	3	3	2	2	2	1	2	2	1	2	3	3	1	1	2	2	1	1
OH06	GOH06	OldHYD	1	8	13	142	37.7	1	1	4	6	3	5	1	1	2	2	2	3	2	1	0	2	3	3	2	1	2	1	2	1	2
NH76	PNH76	NewHYD	2	9	13	145	46	1	1	5	2	5	2	1	1	3	3	2	3	2	3	2	2	2	3	2	2	2	1	3	1	2
NH74	GNH74	NewHYD	1	9	17	172.3	62	1	1	4	2	2	5	1	2	3	2	2	2	1	1	0	0	0	3	1	3	1	2	3	1	1
OD06	POD06	OldDelhi	2	8	13	150	38	1	1	5	2	5	2	1	2	2	2	1	2	1	2	2	2	2	3	2	2	2	1	2	1	2
ND94	PND94	NewDelhi	2	9	13	170	52	2	1	4	3	4	5	1	1	3	2	2	2	2	2	2	2	3	3	2	1	1	2	3	1	1
ND107	GND107	NewDelhi	1	9	16	155	56	2	1	4	4	2	6	1	3	3	2	2	1	2	3	3	2	0	3	2	1	2	1	4	1	1
OD28	POD28	OldDelhi	2	8	12	154	53	2	2	4	3	5	5	1	2	2	2	2	3	2	2	2	2	1	3	1	0	2	2	3	1	2
NH80	PNH80	NewHYD	2	9	14	158	51	2	1	5	2	5	5	1	1	2	2	2	1	3	2	0	2	1	3	3	1	2	1	1	1	1
NH41	GNH41	NewHYD	1	8	13	171	62	2	1	3	2	4	3	1	3	3	2	2	2	2	1	2	3	0	3	2	2	2	2	3	1	1
NH79	PNH79	NewHYD	2	9	13	165	56	1	1	4	3	4	5	1	2	3	2	2	3	2	2	2	2	2	3	2	1	2	1	2	1	1
OD76	POD76	OldDelhi	2	9	13	160	62	1	1	4	3	4	5	1	4	3	2	3	2	2	3	2	3	2	3	2	2	2	1	3	1	1
OD46	GOD46	OldDelhi	1	8	13	165	72	2	2	4	2	6	4	1	3	0	2	1	2	0	2	0	3	0	3	1	1	2	2	2	1	2
OH95	POH95	OldHYD	2	9	13	151	37	1	1	5	3	5	2	1	4	3	2	2	2	2	2	1	2	2	3	3	2	2	1	3	1	2
OH60	GOH60	OldHYD	1	9	14	156.9	38	2	1	3	3	2	1	1	1	2	1	2	3	2	0	0	1	3	3	2	2	2	2	1	1	2
OH71	GOH71	OldHYD	1	9	14	148	49	1	1	4	1	5	5	1	2	3	2	2	2	3	1	1	2	2	3	2	0	2	2	3	1	2
NH66	GNH66	NewHYD	1	9	13	151	40	1	1	4	4	4	5	1	1	3	2	3	2	2	2	2	2	1	3	3	3	2	2	2	1	1
ND80	GND80	NewDelhi	1	9	13	144	43	1	1	3	3	3	5	1	2	3	2	3	1	1	2	1	1	2	3	3	1	2	1	2	1	1
ND85	PND85	NewDelhi	2	9	14	157	44	2	1	5	3	5	3	1	3	2	2	3	3	1	2	2	3	1	3	2	2	2	2	3	1	1
NH77	GNH77	NewHYD	1	9	13	148	28	1	1	3	6	2	5	1	4	2	2	2	3	0	2	0	2	1	3	2	2	2	1	1	1	1
NH07	PNH07	NewHYD	2	8	13	142	30	1	2	5	3	4	5	1	3	3	3	3	2	0	2	0	0	3	3	3	0	2	2	4	1	1
ND105	GND105	NewDelhi	1	9	13	#NULL!	#NULL!	2	2	3	2	4	5	1	1	2	2	2	1	1	1	1	2	2	3	2	1	2	2	2	1	1
ND30	GND30	NewDelhi	1	8	14	160	50	1	1	2	3	2	4	1	2	2	2	1	3	1	2	2	3	1	3	2	1	2	2	3	1	2
OH47	GOH47	OldHYD	1	8	13	152.5	48	1	1	4	2	4	2	1	2	2	2	2	1	3	2	3	2	2	2	2	2	2	2	3	1	2
ND89	GND89	NewDelhi	1	9	13	154	44	2	2	4	4	4	6	1	4	1	3	3	1	1	3	1	2	2	2	3	2	2	2	2	1	2
NH29	PNH29	NewHYD	2	8	12	157	37	2	1	5	2	5	5	1	3	2	1	2	2	2	2	2	0	2	2	3	2	2	2	3	1	2
OH77	GOH77	OldHYD	1	9	14	154	56	1	2	2	5	4	2	1	3	2	2	2	2	2	2	2	1	3	2	3	0	2	2	2	1	2
ND18	PND18	NewDelhi	2	8	12	142	38	2	1	5	2	5	5	1	3	3	2	2	1	2	1	2	2	1	2	3	1	2	2	3	1	2
OH65	GOH65	OldHYD	1	9	13	149	43	1	1	3	2	2	2	1	3	1	2	2	2	1	1	2	2	1	2	1	3	2	2	1	1	1
NH100	PNH100	NewHYD	2	9	13	152	43	2	1	5	2	5	5	1	3	1	2	2	2	2	2	2	3	0	2	0	0	2	2	1	1	1
NH03	GNH03	NewHYD	1	8	14	177	48	1	2	1	6	1	6	1	1	2	2	2	2	2	2	2	2	2	2	3	1	2	2	1	1	1
NH57	GNH57	NewHYD	1	9	13	145	50.4	1	2	1	5	5	2	1	1	3	3	2	2	2	1	3	2	3	2	3	1	2	2	2	1	2
ND09	GND09	NewDelhi	1	8	13	150	26	2	1	2	3	2	5	1	2	3	2	3	3	0	3	2	3	2	2	3	1	1	1	3	1	1
ND23	GND23	NewDelhi	1	8	13	#NULL!	#NULL!	2	2	3	2	3	5	1	2	3	3	3	3	3	2	1	2	2	2	3	1	2	1	3	1	2
NH17	PNH17	NewHYD	2	8	13	160	36	2	1	4	2	5	2	1	2	3	0	2	0	3	0	3	3	3	2	2	1	2	2	3	1	2
OD26	GOD26	OldDelhi	1	8	13	141	36	2	2	3	2	3	4	1	1	3	2	2	1	2	3	1	3	0	2	3	0	1	2	3	1	2
OH27	POH27	OldHYD	2	8	13	157.6	41	2	1	5	3	5	5	1	1	3	2	0	3	1	2	3	2	3	2	3	1	2	2	1	1	2
ND10	GND10	NewDelhi	1	8	11	159	25	2	1	2	6	2	5	1	2	3	2	3	3	2	2	2	2	2	2	3	1	2	2	3	1	1
ND50	PND50	NewDelhi	2	8	12	#NULL!	#NULL!	2	1	5	1	5	5	1	2	2	1	0	1	2	2	2	2	2	2	0	3	2	1	2	1	1
NH105	GNH105	NewHYD	1	9	15	151	40	1	1	4	2	2	5	1	1	2	2	2	2	1	0	2	0	2	2	3	1	1	2	3	1	2
ND21	GND21	NewDelhi	1	8	13	160	45	2	2	4	2	3	5	1	2	3	3	3	3	0	1	2	2	2	2	3	1	2	1	1	1	2
NH95	PNH95	NewHYD	2	9	14	144	50	2	1	5	2	5	5	1	2	2	2	3	2	0	0	2	3	2	2	3	3	2	1	1	1	1
ND16	GND16	NewDelhi	1	8	12	147	35	2	1	4	2	4	2	1	2	1	2	3	0	2	2	1	3	2	2	3	0	2	2	1	1	2
NH10	GNH10	NewHYD	1	8	14	145	37	2	1	3	6	4	5	1	2	2	2	2	3	3	3	2	2	3	2	2	1	2	2	3	1	1
NH55	GNH55	NewHYD	1	8	13	158.1	38	1	1	4	2	1	5	1	1	2	2	1	1	1	1	0	3	1	2	3	1	1	2	1	1	2
OD53	GOD53	OldDelhi	1	8	13	149	53	1	2	2	6	1	6	1	2	1	2	0	1	2	3	1	3	1	2	1	2	2	1	2	1	2
OH74	POH74	OldHYD	2	9	14	145	47	2	1	4	3	4	5	1	4	2	2	3	2	1	2	2	1	3	2	2	2	2	2	3	1	1
NH98	GNH98	NewHYD	1	9	14	138	38	1	2	2	6	1	5	1	3	3	2	2	3	0	2	1	2	2	2	2	1	2	2	1	1	1
NH80	GNH80	NewHYD	1	9	16	147.5	38	1	1	1	3	1	5	1	3	3	2	2	3	0	2	1	2	2	2	2	1	2	2	1	1	1
OD30	GOD30	OldDelhi	1	8	14	#NULL!	#NULL!	2	1	4	3	2	3	1	2	2	1	0	1	3	1	1	2	3	2	2	0	2	2	3	1	1
OD85	GOD85	OldDelhi	1	9	14	176	75	2	2	3	3	4	5	1	2	3	3	3	2	2	2	0	3	2	2	2	2	2	2	2	1	1
OD75	GOD75	OldDelhi	1	9	13	156	38	2	2	3	2	2	3	1	2	3	3	2	2	1	1	1	2	1	2	2	0	1	2	1	1	1
ND71	GND71	NewDelhi	1	9	14	#NULL!	#NULL!	2	1	1	5	1	3	1	1	2	2	2	1	2	3	3	2	2	2	3	2	1	2	3	1	1
NH01	PNH01	NewHYD	2	8	13	147	38	1	1	4	4	4	5	1	3	3	3	2	0	1	1	2	1	2	2	2	3	2	1	1	1	1
NH47	PNH47	NewHYD	2	8	11	165	46	1	1	5	6	5	5	1	2	2	2	2	2	0	2	2	2	2	2	2	2	2	1	1	1	1
OD99	POD99	OldDelhi	2	9	13	157	51	2	2	4	2	3	5	1	3	2	2	2	1	2	1	1	3	2	2	3	0	1	1	4	1	1
OD12	POD12	OldDelhi	2	8	13	170	63	2	1	5	2	6	3	1	2	2	1	1	1	1	2	1	2	2	2	2	1	2	1	3	1	2
OD39	GOD39	OldDelhi	1	8	13	155	62	1	2	3	3	2	5	1	3	3	2	3	1	3	2	0	2	1	2	3	1	1	2	2	1	2
ND47	GND47	NewDelhi	1	8	13	143	57	1	1	2	3	5	2	1	2	3	1	2	2	2	2	1	3	1	2	2	2	2	1	1	1	2
ND35	PND35	NewDelhi	2	8	12	155	60	1	1	5	2	5	5	1	4	3	1	1	3	2	2	2	1	1	2	3	1	2	2	2	1	1
OD60	GOD60	OldDelhi	1	9	14	156	47	1	2	3	4	3	2	1	3	3	0	1	1	2	1	2	2	2	2	2	1	2	2	1	1	2
NH104	GNH104	NewHYD	1	9	14	147	42	1	1	1	6	1	5	1	2	3	1	0	2	2	2	2	1	2	2	3	1	2	2	3	1	1
OD31	GOD31	OldDelhi	1	8	12	159	40	2	2	4	3	2	6	1	2	1	0	2	2	1	3	1	2	1	2	1	1	2	1	1	1	2
OH107	GOH107	OldHYD	1	9	14	152	54	2	2	2	2	4	2	1	2	2	2	2	2	2	0	2	0	1	2	2	1	1	2	3	1	2
ND47	PND47	NewDelhi	2	8	13	#NULL!	#NULL!	2	1	5	2	5	1	1	3	3	2	1	1	2	1	2	2	0	2	3	0	1	2	4	1	1
OD42	GOD42	OldDelhi	1	8	13	158	50	1	1	4	3	3	5	1	4	3	1	2	0	1	1	1	0	0	2	1	2	1	2	2	1	2
ND84	GND84	NewDelhi	1	9	15	158	50	1	1	4	3	6	3	0	-	3	2	2	3	2	2	2	2	2	2	2	2	2	2	3	1	1
NH46	PNH46	NewHYD	2	8	12	162	60	1	1	5	3	5	5	1	3	2	2	2	2	2	2	1	2	2	2	2	2	2	1	1	1	1
OH20	GOH20	OldHYD	1	8	12	151.5	51	2	1	3	2	3	2	1	1	1	2	2	3	2	2	1	1	1	2	3	1	2	2	4	1	1
NH28	GNH28	NewHYD	1	8	15	143.5	38	2	1	3	3	4	5	1	2	2	2	3	2	2	3	1	0	0	2	3	0	1	2	4	1	2
OH105	POH105	OldHYD	2	9	13	151	46	1	2	5	2	5	5	1	2	2	1	3	2	1	2	2	2	3	2	1	0	2	1	3	1	1
OH74	GOH74	OldHYD	1	9	14	147	38	2	2	2	6	2	6	1	2	2	3	3	2	2	2	3	3	2	2	3	2	2	1	2	1	2
OD91	GOD91	OldDelhi	1	9	14	163	62	1	2	4	2	2	5	1	2	3	3	2	3	2	2	1	2	1	2	2	1	1	2	2	1	2
OH34	POH34	OldHYD	2	8	13	151.4	36	2	1	5	6	4	5	1	2	2	1	2	2	2	1	2	1	2	2	3	2	2	1	3	1	1
OD19	GOD19	OldDelhi	1	8	14	162	57	2	1	3	4	2	5	1	4	3	1	2	2	0	1	3	3	1	2	2	1	2	2	1	1	2
OH29	POH29	OldHYD	2	8	12	156.1	43	2	2	4	3	5	5	1	2	2	3	2	3	1	1	2	1	2	2	3	2	2	1	3	1	1
OD22	GOD22	OldDelhi	1	8	12	155	47	2	1	6	4	3	5	1	2	3	2	2	0	3	1	1	2	2	2	2	2	1	2	2	1	2
NH64	PNH64	NewHYD	2	9	13	146	40	1	2	5	1	5	5	1	2	3	2	2	2	2	0	2	2	1	2	2	3	2	1	2	1	2
NH69	PNH69	NewHYD	2	9	14	152	53	1	1	5	1	5	1	1	3	0	2	1	2	0	0	0	1	0	2	2	0	2	2	4	1	1
OH94	GOH94	OldHYD	1	9	14	162	48	1	1	4	3	2	5	1	3	1	1	1	2	2	2	3	3	2	2	3	2	2	2	2	1	2
ND26	GND26	NewDelhi	1	8	14	165	66	2	1	1	6	4	2	1	2	3	2	2	3	2	2	2	3	3	2	2	1	1	2	1	1	1
ND73	PND73	NewDelhi	2	9	14	170	46	2	1	5	1	5	2	1	2	2	2	1	3	2	1	2	3	1	2	2	2	2	2	1	1	1
ND27	GND27	NewDelhi	1	8	13	172	62	2	1	4	6	1	2	1	2	3	2	2	3	1	1	2	2	3	2	2	1	1	2	1	1	1
ND64	PND64	NewDelhi	2	9	14	160	67	2	1	5	1	5	1	1	4	2	2	1	1	2	2	1	3	1	2	1	1	2	2	3	1	1
NH16	PNH16	NewHYD	2	8	13	156	37	2	1	2	2	4	5	1	2	3	2	2	1	1	1	3	3	3	2	2	1	2	2	3	1	2
OD104	GOD104	OldDelhi	1	9	13	152	58	2	2	4	3	3	5	1	2	3	3	2	1	1	2	2	1	2	2	1	2	2	2	3	1	1
OD80	POD80	OldDelhi	2	9	14	168	52	1	1	4	3	4	2	1	2	3	2	2	2	3	2	2	2	1	2	2	1	2	1	2	1	2
ND78	GND78	NewDelhi	1	9	14	155	45	1	1	4	3	4	2	1	3	3	2	1	1	2	2	1	2	0	2	3	0	2	2	3	1	2
ND114	PND114	NewDelhi	2	9	14	167	50	1	1	5	1	5	2	1	3	3	2	1	1	2	2	1	2	0	2	3	0	2	2	3	1	2
OD94	POD94	OldDelhi	2	9	12	148	55	1	2	3	2	3	2	1	3	2	2	1	2	1	2	1	2	1	2	1	1	1	2	4	1	1
ND35	GND35	NewDelhi	1	8	13	165	72	2	2	3	3	2	5	1	2	2	2	2	2	2	2	2	3	1	2	3	1	1	2	1	1	1
OH33	GOH33	OldHYD	1	8	14	133	26.4	2	1	3	3	3	5	1	2	1	3	1	2	2	3	2	2	1	2	3	1	1	2	1	1	2
OH06	POH06	OldHYD	2	8	14	165.6	40	2	1	5	2	4	5	1	1	2	0	0	2	0	3	3	3	2	2	3	3	2	2	3	1	1
ND22	GND22	NewDelhi	1	8	14	#NULL!	#NULL!	2	2	3	2	2	5	1	1	3	2	2	2	2	2	2	3	1	2	3	0	2	2	3	1	1
NH31	PNH31	NewHYD	2	8	12	129	38	2	1	5	2	5	6	1	2	1	2	3	2	2	2	2	3	2	2	0	3	1	2	3	1	1
NH26	GNH26	NewHYD	1	8	13	154	62	1	1	3	6	3	5	1	3	2	2	2	2	2	1	2	2	2	2	2	2	2	2	3	1	1
NH102	GNH102	NewHYD	1	9	15	143	40	1	1	4	2	1	5	1	2	2	2	1	2	2	0	2	2	0	2	3	1	2	2	3	1	1
NH103	GNH103	NewHYD	1	9	14	142	35	1	1	3	4	3	2	1	2	2	1	0	2	2	0	1	1	0	2	3	3	1	2	3	1	1
OH17	GOH17	OldHYD	1	8	14	159	44	2	2	2	6	3	5	1	1	1	2	2	3	0	0	1	0	3	2	1	3	1	1	1	1	2
NH75	GNH75	NewHYD	1	9	14	152	48	1	1	3	2	3	5	1	2	2	2	3	2	3	2	2	2	2	2	2	3	2	2	1	1	1
NH69	GNH69	NewHYD	1	9	13	152.5	43	1	1	4	6	4	2	1	2	3	2	2	2	2	1	1	1	2	2	2	2	2	2	3	1	2
NH73	GNH73	NewHYD	1	9	13	162	58.5	1	1	4	6	3	2	1	1	3	2	2	2	2	2	3	2	1	2	2	2	2	2	4	1	1
NH94	PNH94	NewHYD	2	9	15	157	47	2	1	5	2	5	5	1	1	2	2	2	1	2	2	2	1	3	2	3	2	2	1	3	1	1
OD02	POD02	OldDelhi	2	8	13	143	43	1	2	5	2	5	5	1	2	3	2	2	3	3	2	1	2	1	2	3	1	1	2	1	1	2
OH85	GOH85	OldHYD	1	9	14	143	52	2	2	3	2	2	5	1	4	2	3	2	2	0	0	2	2	2	2	2	1	1	2	2	1	1
NH99	PNH99	NewHYD	2	9	15	157	80	2	2	5	2	5	5	1	2	3	2	2	2	1	0	3	3	3	2	1	3	2	2	1	1	2
OH80	POH80	OldHYD	2	9	13	156	42	1	2	5	2	5	5	1	1	2	1	2	0	1	0	0	3	3	2	1	0	2	2	1	1	1
ND05	GND05	NewDelhi	1	8	12	172	58	1	1	2	2	4	4	1	1	3	2	3	1	2	2	2	2	1	2	2	2	1	2	3	1	2
NH58	GNH58	NewHYD	1	9	15	148	38	1	1	1	6	1	5	1	1	2	2	1	2	2	0	2	2	0	2	3	2	1	2	3	1	1
NH97	GNH97	NewHYD	1	9	13	152	30	1	1	1	6	1	5	1	1	2	0	1	2	2	0	2	2	0	2	3	1	1	2	3	1	1
OD61	POD61	OldDelhi	2	9	14	148	49	2	2	4	3	5	5	1	2	3	2	3	3	2	2	3	3	2	2	2	1	2	1	2	1	1
OD54	POD54	OldDelhi	2	9	13	156	39	2	1	5	2	5	3	1	2	3	2	3	2	3	3	3	2	3	2	3	0	2	1	4	1	2
NH66	PNH66	NewHYD	2	9	14	162	40	1	2	5	1	4	5	1	3	0	2	2	2	2	2	2	2	2	2	0	0	1	1	1	1	2
NH67	PNH67	NewHYD	2	9	13	157	36	1	1	5	2	5	5	1	3	2	2	1	2	0	0	2	2	0	2	0	0	2	1	1	1	2
OH03	GOH03	OldHYD	1	8	13	149.5	46	2	1	4	2	4	5	1	4	2	1	2	2	1	0	0	2	2	2	2	1	2	1	2	1	1
NH88	PNH88	NewHYD	2	9	15	157	42	2	2	5	3	5	3	1	1	2	2	0	0	2	2	2	2	2	2	2	1	2	1	3	1	2
OH60	POH60	OldHYD	2	9	13	154.6	33	1	2	4	3	4	5	1	1	2	1	2	1	1	0	0	2	3	2	1	0	2	2	3	1	2
OH101	GOH101	OldHYD	1	9	14	150	41	1	2	3	3	2	5	1	2	1	1	1	1	1	3	1	2	3	2	2	1	2	2	2	1	2
OD94	GOD94	OldDelhi	1	9	13	149	39	2	2	3	1	2	5	1	2	3	1	1	0	2	0	2	1	2	2	1	2	2	1	2	1	1
ND12	GND12	NewDelhi	1	8	12	157	63	1	1	3	3	2	5	1	2	2	2	2	2	2	2	2	2	0	2	3	2	1	2	1	1	1
OD102	GOD102	OldDelhi	1	9	14	174	62	2	2	3	3	2	5	1	2	3	2	2	1	1	0	0	1	0	2	3	3	1	2	3	1	2
OD63	GOD63	OldDelhi	1	9	14	143	50	1	2	2	3	1	3	1	1	1	3	0	1	1	1	2	2	0	2	2	1	1	1	3	1	1
OH86	POH86	OldHYD	2	9	14	149	38	1	1	5	2	5	5	1	1	2	2	2	1	2	2	0	3	3	2	0	0	1	1	3	1	2
OH50	GOH50	OldHYD	1	8	13	163	46	1	2	2	4	2	5	1	2	3	2	2	3	0	2	0	2	3	2	2	2	2	2	1	1	1
ND34	GND34	NewDelhi	1	8	14	146	39	2	2	3	3	2	5	1	2	2	3	2	2	2	2	1	2	2	2	2	2	2	2	3	1	1
ND86	PND86	NewDelhi	2	9	14	160	46	1	1	5	3	5	2	1	3	2	1	2	2	1	3	2	1	1	2	1	2	2	2	3	1	1
OD92	POD92	OldDelhi	2	9	13	159	60	2	1	3	2	3	1	1	3	3	2	3	2	3	2	3	2	3	2	2	2	2	1	2	1	2
NH70	PNH70	NewHYD	2	9	13	156	43	1	1	5	1	5	2	1	1	3	2	3	3	2	2	1	3	2	2	2	1	2	2	3	1	1
OD79	GOD79	OldDelhi	1	9	13	#NULL!	#NULL!	1	1	2	2	2	5	1	2	1	2	1	2	2	3	2	2	3	2	1	1	1	2	1	1	2
ND65	PND65	NewDelhi	2	9	14	157	60	2	1	5	1	5	2	1	4	3	2	2	1	2	2	1	3	0	2	1	1	2	2	2	1	1
NH05	PNH05	NewHYD	2	8	12	152	47	1	1	4	3	5	2	1	3	3	3	3	3	3	2	2	2	3	2	1	0	2	1	2	1	2
ND28	GND28	NewDelhi	1	8	14	153	57	2	1	4	6	4	5	1	2	2	3	3	3	2	2	1	2	3	2	1	1	2	2	1	1	1
ND89	PND89	NewDelhi	2	9	14	174	52	2	1	5	1	5	5	1	3	2	1	2	2	1	2	2	2	2	2	2	1	2	2	3	1	2
NH42	GNH42	NewHYD	1	8	13	146	56	2	2	2	4	4	5	1	2	2	1	1	0	3	2	1	2	1	2	2	1	2	2	2	1	2
ND53	GND53	NewDelhi	1	9	17	170	45	2	1	4	3	3	2	1	3	2	1	2	2	1	2	1	2	2	2	2	1	2	2	3	1	1
NH39	GNH39	NewHYD	1	8	12	144.5	38.6	2	2	4	3	3	5	1	2	2	2	2	3	3	3	2	2	3	2	2	1	2	2	1	1	1
NH21	GNH21	NewHYD	1	8	13	157	69	1	2	3	6	4	5	1	2	2	2	2	2	2	2	2	2	2	2	2	2	2	2	3	1	1
NH63	GNH63	NewHYD	1	9	14	173.4	54	1	2	4	3	4	2	1	2	3	2	1	1	2	1	0	0	2	2	2	1	1	2	3	1	2
OH35	POH35	OldHYD	2	8	13	146.5	30	2	1	5	2	4	5	1	3	2	3	2	1	1	2	1	2	2	2	2	0	1	2	1	1	2
ND19	GND19	NewDelhi	1	8	11	171	52	2	1	3	3	1	5	1	2	3	2	3	0	3	2	1	2	2	2	2	2	2	2	1	1	1
OH90	GOH90	OldHYD	1	9	14	172.3	74.4	1	1	3	3	2	5	1	2	2	1	1	0	3	2	1	1	3	2	1	0	1	1	1	1	2
OH17	POH17	OldHYD	2	8	12	157	69	1	1	4	6	5	2	1	2	2	0	3	2	1	1	2	2	2	2	2	0	2	2	1	1	2
NH61	PNH61	NewHYD	2	9	14	143	48	1	2	5	2	6	2	1	2	1	2	0	3	2	2	0	2	0	2	2	3	2	1	2	1	2
NH59	GNH59	NewHYD	1	9	14	161	52	1	1	4	2	4	5	1	2	3	2	0	2	1	1	1	2	1	2	2	1	2	2	3	1	2
NH100	GNH100	NewHYD	1	9	16	148	38	1	2	4	1	4	5	1	2	3	2	0	2	2	1	1	0	0	2	2	2	1	2	2	1	1
ND63	PND63	NewDelhi	2	8	13	152	53	2	1	5	3	5	5	1	3	3	1	3	2	2	1	0	1	0	2	2	1	1	1	3	1	2
NH08	GNH08	NewHYD	1	8	12	150	35	1	1	3	4	4	2	1	1	2	2	2	3	3	2	2	2	3	2	2	3	2	2	3	1	1
OH43	POH43	OldHYD	2	8	12	133.5	34	1	2	4	2	3	5	1	2	1	2	2	1	2	2	0	2	1	2	3	1	1	2	4	1	1
ND59	PND59	NewDelhi	2	8	12	145	38	1	1	5	1	5	5	1	2	2	1	1	3	2	2	0	1	1	2	3	2	2	2	2	1	1
OD61	GOD61	OldDelhi	1	9	15	153	72	1	2	4	3	4	5	1	3	2	1	1	0	2	2	1	1	1	2	1	1	2	2	2	1	1
OD04	GOD04	OldDelhi	1	8	14	148	50	1	2	1	4	2	3	1	2	3	1	1	3	3	2	2	2	0	2	3	3	2	2	2	1	2
OD56	GOD56	OldDelhi	1	9	15	163	45	2	1	4	2	2	3	1	1	2	2	2	2	2	1	1	3	2	2	1	2	1	2	3	1	2
OD107	POD107	OldDelhi	2	9	15	158	64	1	1	5	1	5	3	1	2	2	2	2	1	3	2	2	1	2	2	1	2	2	2	2	1	1
OD67	POD67	OldDelhi	2	9	13	162	50	1	1	3	2	5	1	1	2	3	2	3	2	3	1	1	1	1	2	1	2	2	1	3	1	2
NH92	GNH92	NewHYD	1	9	14	172	58.4	2	1	4	2	4	2	1	1	3	2	3	1	1	1	0	0	0	2	3	0	1	1	1	1	1
NH74	PNH74	NewHYD	2	9	15	148	35	1	1	4	2	5	5	1	2	3	1	1	3	1	0	0	1	2	2	2	2	2	2	2	1	2
ND84	PND84	NewDelhi	2	9	13	163	51	2	2	5	6	5	2	1	4	3	2	1	3	3	1	1	2	1	2	1	3	2	2	2	1	2
ND90	GND90	NewDelhi	1	9	15	162	55	1	1	4	2	3	5	1	3	3	2	2	2	2	2	1	2	1	2	3	3	2	2	4	1	2
ND83	PND83	NewDelhi	2	9	14	148	49	2	2	5	1	5	3	1	1	3	2	1	3	3	2	1	2	1	2	3	2	2	2	3	1	2
ND04	PND04	NewDelhi	2	8	13	154	40	2	2	5	3	5	5	1	2	3	2	2	1	3	2	2	1	1	2	0	1	1	2	1	1	1
ND82	PND82	NewDelhi	2	9	13	165	72	1	2	5	3	5	2	1	3	3	2	2	2	2	2	3	1	1	2	1	0	1	1	1	1	1
OD102	POD102	OldDelhi	2	9	13	169.6	47	1	1	3	3	3	5	1	2	2	2	1	2	3	2	2	2	2	1	2	2	2	1	1	1	1
NH71	PNH71	NewHYD	2	9	13	169	64	1	2	5	2	5	5	1	4	1	2	1	2	0	0	0	1	2	1	0	3	2	1	1	1	1
OD101	GOD101	OldDelhi	1	9	13	164	55	1	2	4	2	3	5	1	3	2	3	1	2	2	2	1	1	1	1	2	1	1	1	1	1	1
ND99	PND99	NewDelhi	2	9	14	#NULL!	#NULL!	2	1	5	1	5	5	1	2	2	2	2	2	2	2	1	2	2	1	2	1	2	2	1	1	1
ND63	GND63	NewDelhi	1	9	13	160	58	1	1	4	2	2	3	1	2	2	2	2	2	2	2	2	2	2	1	2	1	1	2	1	1	1
OH103	GOH103	OldHYD	1	9	13	148.4	46	1	2	2	3	3	4	1	2	1	2	1	2	3	1	2	3	1	1	2	0	2	1	3	1	1
OH40	GOH40	OldHYD	1	8	13	151.8	49	1	1	2	6	1	5	1	1	2	2	3	3	2	2	2	0	3	1	3	1	2	1	3	1	1
OH99	GOH99	OldHYD	1	9	13	158	64	2	1	4	1	3	3	1	2	2	2	2	2	1	2	2	1	3	1	1	2	1	2	3	1	1
OD17	GOD17	OldDelhi	1	8	14	160	53	2	1	1	3	2	5	1	1	3	3	3	2	0	1	1	2	2	1	3	1	2	1	4	1	2
OH31	GOH31	OldHYD	1	8	14	156.6	42.9	2	2	2	6	2	5	1	3	1	2	3	0	0	1	1	3	1	1	1	1	2	2	3	1	1
OD95	GOD95	OldDelhi	1	9	13	162	52	2	2	4	3	3	5	1	2	3	2	2	0	1	2	2	2	2	1	2	2	1	1	1	1	1
OD84	GOD84	OldDelhi	1	9	13	147	40	1	1	4	6	4	2	1	1	3	3	1	2	1	2	2	1	1	1	1	0	2	2	1	1	2
ND34	PND34	NewDelhi	2	8	13	170	72	2	1	5	2	5	1	1	4	3	3	1	2	3	2	0	2	3	1	2	2	2	1	3	1	1
OH96	GOH96	OldHYD	1	9	12	164	52	1	1	3	3	2	3	1	2	2	3	0	2	0	0	1	3	1	1	1	1	2	2	3	1	1
OH105	GOH105	OldHYD	1	9	14	168	58	1	2	4	2	3	5	1	4	3	1	0	3	1	2	2	2	1	1	1	2	2	2	3	1	1
OD86	POD86	OldDelhi	2	9	14	138	48	2	1	5	2	3	5	1	2	3	2	2	2	2	1	2	2	2	1	3	0	2	1	1	1	2
ND14	GND14	NewDelhi	1	8	14	135	55	2	1	2	1	1	5	1	3	2	2	2	2	2	2	2	2	1	1	3	0	2	2	3	1	2
NH60	GNH60	NewHYD	1	9	15	144	42	2	1	3	3	2	5	1	3	1	1	0	3	3	2	2	3	3	1	2	1	2	2	1	1	1
OD21	GOD21	OldDelhi	1	8	13	143	39	1	2	4	3	3	5	1	2	2	3	1	2	1	2	2	2	1	1	0	1	2	1	3	1	1
NH48	PNH48	NewHYD	2	8	13	163	45	2	1	2	5	2	1	1	3	1	1	2	2	2	2	2	2	1	1	1	2	2	2	3	1	2
NH85	GNH85	NewHYD	1	9	15	168	64	2	2	3	6	3	5	1	2	3	0	2	1	2	1	2	1	3	1	2	0	2	2	1	1	1
NH106	GNH106	NewHYD	1	9	14	146.4	45	2	2	5	2	3	2	1	3	3	0	2	2	1	1	2	2	1	1	1	3	1	2	3	1	2
NH94	GNH94	NewHYD	1	9	15	148	40	2	2	3	3	3	5	1	2	3	2	2	1	2	1	0	0	0	1	2	0	2	2	3	1	1
NH81	GNH81	NewHYD	1	9	14	146	35	1	1	2	6	2	5	1	2	2	3	2	2	2	0	2	0	0	1	2	0	1	2	1	1	1
OD98	GOD98	OldDelhi	1	9	13	145	40	1	1	4	3	4	5	1	2	2	3	2	2	1	1	2	1	0	1	2	2	1	2	2	1	2
NH93	GNH93	NewHYD	1	9	16	158	64	2	2	3	6	3	5	1	2	3	2	2	1	2	1	0	0	3	1	2	1	2	2	1	1	1
OH86	GOH86	OldHYD	1	9	14	156	56	2	1	3	4	1	5	1	2	3	2	3	2	1	2	1	1	0	1	2	0	2	2	3	1	1
OD77	GOD77	OldDelhi	1	9	14	143	42	1	2	4	3	1	5	1	2	3	2	1	0	3	0	2	1	2	1	2	0	2	1	2	1	2
OD37	GOD37	OldDelhi	1	8	14	150	35	1	2	4	3	2	5	1	2	2	3	2	2	1	2	2	2	1	1	1	2	1	1	3	1	2
ND91	GND91	NewDelhi	1	9	17	167	58	1	2	6	3	2	5	1	3	3	2	3	2	0	1	2	2	1	1	3	2	1	2	1	1	1
OD43	GOD43	OldDelhi	1	8	12	145	52	1	2	3	4	3	5	1	2	3	2	1	2	2	2	1	2	1	1	2	1	2	2	1	1	2
NH20	PNH20	NewHYD	2	8	12	172	63	2	1	5	2	5	2	1	3	2	2	0	2	2	0	2	2	1	1	0	1	2	2	4	1	2
NH82	GNH82	NewHYD	1	9	15	152	38	1	1	3	1	1	2	1	3	3	2	2	1	2	1	0	0	0	1	2	2	2	2	3	1	1
OD20	GOD20	OldDelhi	1	8	13	#NULL!	#NULL!	1	2	4	2	3	5	1	1	3	2	2	1	2	2	2	1	0	1	2	2	1	2	3	1	2
NH45	PNH45	NewHYD	2	8	13	144	42	1	1	5	1	5	5	1	2	2	2	0	2	2	2	1	1	2	1	2	3	1	2	3	1	1
OD03	GOD03	OldDelhi	1	8	13	137	48	1	2	4	3	3	5	1	1	2	2	2	2	1	3	2	1	1	1	3	1	1	2	1	1	1
OD14	GOD14	OldDelhi	1	8	14	170	64	1	2	3	3	6	6	1	2	3	2	2	2	2	1	1	2	2	1	2	2	2	1	1	1	2
OH73	GOH73	OldHYD	1	9	12	152	56	2	1	3	3	3	5	1	2	3	2	3	2	2	0	1	2	1	1	2	1	2	2	4	1	2
ND30	PND30	NewDelhi	2	8	13	153	53	2	1	5	1	5	5	1	4	3	2	1	2	1	2	1	2	0	1	3	1	1	2	4	1	2
OD49	GOD49	OldDelhi	1	8	15	160	62	2	1	6	2	2	5	1	1	3	3	2	2	2	1	2	2	1	1	3	1	2	2	2	1	1
ND17	PND17	NewDelhi	2	8	13	173	63	1	1	5	2	5	6	1	3	3	1	1	2	2	2	1	1	1	1	0	2	1	1	3	1	2
OD25	GOD25	OldDelhi	1	8	12	160	62	2	1	4	2	1	5	1	2	3	3	2	2	3	1	0	2	1	1	2	1	2	2	4	1	1
OD105	GOD105	OldDelhi	1	9	13	160	41	1	1	3	2	2	5	1	2	2	0	1	2	3	2	3	2	1	1	3	1	2	2	4	1	2
OD108	POD108	OldDelhi	2	9	13	146	42	2	2	5	2	4	5	1	2	3	1	3	2	0	1	2	1	2	1	3	1	1	1	1	1	2
ND03	PND03	NewDelhi	2	8	13	145	44	1	1	5	3	5	5	1	3	2	2	1	0	1	2	1	2	1	1	0	3	2	2	3	1	1
OH56	POH56	OldHYD	2	8	14	152.5	56	1	2	4	3	4	5	1	1	2	2	2	1	2	1	0	1	3	1	3	3	1	2	4	1	1
OD45	GOD45	OldDelhi	1	8	13	148	49	2	2	3	3	2	5	1	3	3	3	2	1	2	1	2	2	1	1	1	1	2	2	3	1	2
ND24	PND24	NewDelhi	2	8	13	157	58	2	1	5	2	5	5	1	4	3	2	1	3	2	1	1	2	1	1	2	1	2	2	3	1	1
OD07	POD07	OldDelhi	2	8	13	168	58	1	2	5	3	5	3	1	2	3	2	3	1	1	1	1	2	1	1	3	1	1	1	4	1	2
ND19	PND19	NewDelhi	2	8	13	163	70	2	2	5	3	5	5	1	3	2	3	1	2	2	1	1	3	2	1	2	0	1	1	2	1	1
NH46	GNH46	NewHYD	1	8	13	158	64	1	2	3	2	3	3	1	3	2	1	2	3	1	2	2	1	2	1	2	1	1	1	1	1	1
ND70	PND70	NewDelhi	2	9	14	170	63	2	2	5	3	4	5	1	1	2	2	3	3	3	3	2	1	2	1	2	2	2	2	3	1	2
OD28	GOD28	OldDelhi	1	8	12	155	47	2	2	1	5	3	3	1	1	1	2	2	2	1	2	3	3	0	1	2	0	1	2	3	1	2
NH83	PNH83	NewHYD	2	9	13	148	55	2	1	5	2	6	2	1	3	3	1	1	2	1	2	0	1	3	1	2	2	2	2	3	1	1
OD15	GOD15	OldDelhi	1	8	12	153	46	1	1	4	3	3	5	1	2	3	3	2	2	3	2	0	2	0	1	1	1	2	1	3	1	1
NH53	PNH53	NewHYD	2	9	14	153	45	1	1	5	1	5	3	1	2	3	1	1	1	2	0	1	3	2	1	2	2	2	2	2	1	2
ND71	PND71	NewDelhi	2	9	14	168	66	2	1	5	1	5	5	1	3	2	2	3	3	1	1	2	1	3	1	2	1	2	2	3	1	2
ND32	GND32	NewDelhi	1	8	15	142	55	2	1	3	2	1	5	1	2	2	2	2	2	2	2	2	2	1	1	3	1	2	2	3	1	1
NH86	PNH86	NewHYD	2	9	14	152	45	2	2	5	1	4	2	1	2	3	3	2	3	0	0	0	0	2	0	1	1	2	1	3	1	1
OD108	GOD108	OldDelhi	1	9	13	168	56	2	2	4	2	2	3	1	3	2	2	0	2	2	1	0	2	1	0	1	2	2	2	3	1	2
OH89	GOH89	OldHYD	1	9	13	162.5	58	2	2	6	2	6	4	1	3	1	2	2	2	1	1	1	3	2	0	2	1	1	2	3	1	2
NH67	GNH67	NewHYD	1	9	13	146.6	35	1	1	3	2	1	5	1	1	3	2	2	2	0	0	3	3	3	0	3	3	1	1	1	1	2
OD33	GOD33	OldDelhi	1	8	13	152	55	1	2	2	6	4	3	1	2	3	2	3	3	1	2	1	2	3	0	2	2	1	1	2	1	2
NH42	PNH42	NewHYD	2	8	13	135	30	1	1	5	2	4	5	1	2	2	2	2	2	2	2	2	2	2	0	2	3	2	1	1	1	1
OD52	GOD52	OldDelhi	1	8	14	158	40	1	2	3	3	4	2	1	2	3	2	1	2	2	2	2	2	2	0	2	2	2	2	3	1	2
ND09	PND09	NewDelhi	2	8	12	155	43	2	2	5	1	5	2	1	2	3	3	3	3	2	2	2	3	1	0	1	3	2	1	2	1	2
OD73	GOD73	OldDelhi	1	9	14	152	47	2	2	3	6	1	5	1	1	3	1	2	2	2	3	3	1	1	0	2	0	2	2	1	1	2
OH01	POH01	OldHYD	2	8	13	152.3	56	2	1	5	3	5	5	1	2	2	3	2	3	2	1	2	2	1	0	3	2	2	2	2	1	2
OH14	POH14	OldHYD	2	8	12	145.6	37	1	1	4	3	5	5	1	1	2	1	2	3	0	0	1	2	2	0	1	2	2	2	3	1	1
OD90	POD90	OldDelhi	2	9	13	161	62	1	1	5	3	5	2	1	3	3	2	1	1	2	1	1	0	1	0	2	0	1	2	1	1	2
ND12	PND12	NewDelhi	2	8	13	150	58	2	1	5	3	4	5	1	4	3	2	1	3	2	2	2	2	2	0	2	3	2	2	3	1	1
ND27	PND27	NewDelhi	2	8	13	136	53	2	2	5	1	4	5	1	4	3	2	2	3	1	1	1	2	2	0	2	1	1	2	3	1	2
NH99	GNH99	NewHYD	1	9	14	153	59.4	2	1	4	2	5	2	1	2	3	2	2	3	3	2	2	1	3	0	0	0	1	1	1	1	2
NH98	PNH98	NewHYD	2	9	13	172	63	2	1	4	1	5	5	1	4	1	0	3	3	2	2	3	2	0	0	2	3	2	2	1	1	1
OH30	POH30	OldHYD	2	8	13	153.9	38.7	2	1	4	6	4	5	1	2	2	3	2	3	2	2	2	1	0	0	3	2	2	2	3	1	2
OH81	POH81	OldHYD	2	9	12	143	37	1	2	5	2	5	5	1	1	2	2	1	1	2	1	0	3	3	0	1	0	2	2	3	1	2
ND01	GND01	NewDelhi	1	8	14	165	49	2	2	1	6	1	6	1	3	3	3	3	3	2	1	2	2	2	0	2	0	2	2	3	1	2
NH38	PNH38	NewHYD	2	8	12	155	33	2	1	5	2	5	5	1	3	2	3	2	2	2	1	2	1	2	0	2	2	2	2	3	1	1
OD99	GOD99	OldDelhi	1	9	14	136	45	1	1	3		4	5	1	2	3	3	1	2	2	1	0	0	2	0	0	0	2	1	2	1	2
OH07	POH07	OldHYD	2	8	13	146.9	49.8	2	1	5	6	4	5	1	2	2	3	2	3	0	1	2	1	0	0	3	2	2	2	3	1	2
NH88	GNH88	NewHYD	1	9	15	143.5	40	2	2	3	4	3	5	1	1	1	2	3	2	2	1	2	1	0	0	0	1	2	2	3	1	1
OD07	GOD07	OldDelhi	1	8	14	145	38	1	1	4	3	3	2	0	-	3	1	2	1	3	1	3	2	0	0	2	1	2	2	2	1	2
OH67	POH67	OldHYD	2	9	14	156.5	76	1	2	4	6	4	5	1	1	2	2	3	0	1	0	0	3	3	0	2	0	2	2	3	1	1
OD104	POD104	OldDelhi	2	9	14	151.5	64	2	2	3	3	2	5	1	2	2	2	2	2	1	0	0	1	2	0	2	0	1	2	3	1	1
OD88	GOD88	OldDelhi	1	9	13	150	45	1	2	3	2	3	5	1	2	3	2	1	2	0	3	2	1	1	0	3	1	2	1	1	1	1
NH50	GNH50	NewHYD	1	8	12	156	62	2	1	3	3	3	5	1	2	3	2	3	2	3	2	2	2	1	0	3	2	2	2	3	1	1
NH54	PNH54	NewHYD	2	9	13	168	66	1	1	5	1	4	5	1	1	3	2	1	3	1	0	0	2	1	0	2	2	2	2	2	1	2
OD10	GOD10	OldDelhi	1	8	16	150	53	2	2	6	2	4	2	1	1	2	2	1	1	2	1	1	2	2	0	1	1	1	2	3	1	1
NH13	PNH13	NewHYD	2	8	12	145	30	2	1	5	3	5	2	1	2	2	1	2	3	2	1	2	2	2	0	1	3	2	2	3	1	1
OD76	GOD76	OldDelhi	1	9	13	150	52	2	1	3	3	2	5	1	2	2	1	0	1	2	3	2	3	1	0	2	0	2	1	1	1	2
OH106	POH106	OldHYD	2	9	13	154.4	37	1	1	5	1	5	2	1	2	2	1	3	2	1	0	0	3	0	0	2	0	2	1	3	1	1
ND39	PND39	NewDelhi	2	8	12	167	63	1	1	5	2	5	1	1	2	2	2	3	2	2	2	1	2	0	0	1	0	1	2	3	1	1
OD97	GOD97	OldDelhi	1	9	14	158	63	1	2	4	3	2	5	1	3	3	2	3	2	1	1	0	2	1	0	2	1	2	1	2	1	1
OD50	GOD50	OldDelhi	1	8	13	146	57	2	2	4	2	3	3	1	3	3	1	2	3	2	2	1	1	1	0	1	1	1	2	2	1	2
OH77	POH77	OldHYD	2	9	13	156	50.4	1	1	4	2	4	5	1	2	2	1	3	2	1	0	0	3	1	0	2	0	2	1	3	1	1
OH82	POH82	OldHYD	2	9	13	147	42	1	1	5	2	4	5	1	2	2	1	3	2	1	1	2	3	0	0	2	0	2	1	3	1	1
ND31	PND31	NewDelhi	2	8	13	157	55	2	2	5	3	5	3	1	3	2	1	1	1	2	2	3	3	1	0	2	3	2	2	3	1	1
ND02	PND02	NewDelhi	2	8	12	152	56	2	1	5	1	5	5	1	3	3	2	1	1	0	2	1	3	2	0	2	1	2	2	3	1	1
NH34	PNH34	NewHYD	2	8	13	160	49	2	1	5	2	5	5	1	2	3	2	1	2	1	0	0	0	1	0	1	3	2	2	3	1	2
NH81	PNH81	NewHYD	2	9	13	166	57	2	1	5	2	5	2	1	4	1	2	3	3	2	0	0	0	1	0	1	3	2	2	1	1	2
OD65	GOD65	OldDelhi	1	9	13	158	52	1	2	4	2	3	5	1	2	3	2	2	3	2	3	3	0	2	0	3	0	2	1	2	1	2

## Sheet: codes
		CODE
SUBJECT ID	ND	New Delhi
	OD	Old Delhi
	NH	New Hyderabad
	OH	Old Hyderabad
5. GENDER	1	Female
	2	Male
8. TYPE OF SCHOOL	1	Govt.
	2	Private
7.NAME OF SCHOOL	GND1	Govt coed school New Delhi		PND1	Private coed school New Delhi
	GOD2	Govt coed school Old Delhi		POD2	Private coed school Old Delhi
	GNH3	Govt coed school New Hyd		PNH3	Private coed school New Hyd
	GOH4	Govt coed school Old Hyd		POH4	Private coed school Old Hyd
9. FAMILY TYPE	1	Nuclear
	2	Joint
10. FATHER'S EDUCATION	1	Illiterate
	2	Primary school
	3	Secondary school
	4	High school
	5	Graduate/Post-graduate
	6	Vocational training
11. FATHER'S OCCUPATION	1	Govt. Employee
	2	Private Job
	3	Business
	4	Artisan
	5	Unemployed
	6	Other (specify)
12. MOTHER'S EDUCATION	1	Illiterate
	2	Primary school
	3	Secondary school
	4	High school
	5	Graduate/Post-graduate
	6	Vocational training
13. MOTHER'S OCCUPATION	1	Govt. Employee
	2	Private Job
	3	Business
	4	Artisan
	5	Home maker
	6	Other (specify)
14. OUTSIDE FOODS	1	Yes
	0	No
FREQUENCY	1	Once a day
	2	Once a week
	3	Twice a week
	4	Other (specify)
15.1 R_Taste	0	Never
15.2 R_Sight	1	Rarely
15.3 R_Affordability	2	Sometimes
15.4 R_Availability	3	Always
15.5 R_Ad
15.6 R_Celebrity
15.7 R_Scratch & Win
15.8 R_Offers
15.9 R_Brand names
15.10 R_Trendy foods
15.11 R_Peers
15.12 R_Claims
27.1	1	Picture A1
	2	Picture A2
27.2	1	Picture B1
	2	Picture B2
27.3	1	Picture C1
	2	Picture C2
	3	Picture C3
	4	Picture C4
27.4	1	Picture D1
	2	Picture D2
27.5	1	Picture E1
	2	Picture E2

## Sheet: Determinants pooled data
Food Choice Determinants Pooled Data
Determinant	Never	Rarely	Sometimes	Always
Taste	0.5	6.6	42	51
Visual Appeal	3.5	15.7	57.1	23.8
Affordability	6.2	20.1	46.7	26.9
Availability	6	19.9	47.4	26.7
Adverts	9.6	28.1	45.9	16.5
Celebrity	12.3	29.9	45	12.8
Scratch & Win	16.8	28.8	44	10.5
Offers	8.1	18.2	48.8	25
Brand Names	11.5	29	38.8	20.7
Trendy Foods	11	18.6	43.2	27.2
Peer Influence	4.1	18.3	46.8	30.7
Nutrition Claims	21.6	40.4	27.5	10.5

## Sheet: Chi-square
@10FEd * @154R_Availability
Crosstab
			@154R_Availability				Total
			Never	Rarely	Sometimes	Always
@10FEd	Illiterate	Count	3	4	12	17	36
		% within @10FEd	0.0833333	0.111111	0.333333	0.472222	1
		% within @154R_Availability	0.0576923	0.0231214	0.0291262	0.0732759	0.0414269
	Primary school	Count	7	20	27	26	80
		% within @10FEd	0.0875	0.25	0.3375	0.325	1
		% within @154R_Availability	0.134615	0.115607	0.065534	0.112069	0.0920598
	Secondary school	Count	8	41	81	33	163
		% within @10FEd	0.0490798	0.251534	0.496933	0.202454	1
		% within @154R_Availability	0.153846	0.236994	0.196602	0.142241	0.187572
	High school	Count	23	45	133	70	271
		% within @10FEd	0.0848708	0.166052	0.490775	0.258303	1
		% within @154R_Availability	0.442308	0.260116	0.322816	0.301724	0.311853
	Graduate/Post-graduate	Count	9	59	148	86	302
		% within @10FEd	0.0298013	0.195364	0.490066	0.284768	1
		% within @154R_Availability	0.173077	0.34104	0.359223	0.37069	0.347526
	Vocational training	Count	2	4	11	0	17
		% within @10FEd	0.117647	0.235294	0.647059	0	1
		% within @154R_Availability	0.0384615	0.0231214	0.026699	0	0.0195627
Total		Count	52	173	412	232	869
		% within @10FEd	0.0598389	0.199079	0.474108	0.266974	1
		% within @154R_Availability	1	1	1	1	1
Chi-Square Tests
	Value	df	Asymptotic Significance (2-sided)
Pearson Chi-Square	36.754a	15	0.0014
Likelihood Ratio	41.2537	15	0.000292512
Linear-by-Linear Association	0.061083	1	0.804792
N of Valid Cases	869
@12MEd * @153R_Cost
Crosstab
			@153R_Cost				Total
			Never	Rarely	Sometimes	Always
@12MEd	Illiterate	Count	4	10	33	23	70
		% within @12MEd	0.0571429	0.142857	0.471429	0.328571	1
		% within @153R_Cost	0.0740741	0.0574713	0.0812808	0.0982906	0.0806452
	Primary school	Count	13	24	49	39	125
		% within @12MEd	0.104	0.192	0.392	0.312	1
		% within @153R_Cost	0.240741	0.137931	0.12069	0.166667	0.144009
	Secondary school	Count	8	25	76	29	138
		% within @12MEd	0.057971	0.181159	0.550725	0.210145	1
		% within @153R_Cost	0.148148	0.143678	0.187192	0.123932	0.158986
	High school	Count	18	35	126	79	258
		% within @12MEd	0.0697674	0.135659	0.488372	0.306202	1
		% within @153R_Cost	0.333333	0.201149	0.310345	0.337607	0.297235
	Graduate/Post-graduate	Count	9	76	114	59	258
		% within @12MEd	0.0348837	0.294574	0.44186	0.228682	1
		% within @153R_Cost	0.166667	0.436782	0.280788	0.252137	0.297235
	Vocational training	Count	2	4	8	5	19
		% within @12MEd	0.105263	0.210526	0.421053	0.263158	1
		% within @153R_Cost	0.037037	0.0229885	0.0197044	0.0213675	0.0218894
Total		Count	54	174	406	234	868
		% within @12MEd	0.062212	0.200461	0.467742	0.269585	1
		% within @153R_Cost	1	1	1	1	1
Chi-Square Tests
	Value	df	Asymptotic Significance (2-sided)
Pearson Chi-Square	36.444a	15	0.00152474
Likelihood Ratio	35.7868	15	0.00189734
Linear-by-Linear Association	1.3961	1	0.237377
N of Valid Cases	869

## Sheet: VFPFs
27.1
		Frequency	Percent	Valid Percent	Cumulative Percent
Valid	Picture A1	204	23.4753	23.5023	23.5023
	Picture A2	177	20.3682	20.3917	43.894
	Picture A3	421	48.4465	48.5023	92.3963
	Picture A4	66	7.59494	7.60369	100
	Total	869	99.8849	100
Total		869	100
27.2
		Frequency	Percent	Valid Percent	Cumulative Percent
Valid	Picture B1	337	38.7802	38.8249	38.8249
	Picture B2	531	61.1047	61.1751	100
	Total	869	99.8849	100
Total		869	100
27.3
		Frequency	Percent	Valid Percent	Cumulative Percent
Valid	Picture C1	248	28.5386	28.5714	28.5714
	Picture C2	620	71.3464	71.4286	100
	Total	869	99.8849	100
Total		869	100
27.4
		Frequency	Percent	Valid Percent	Cumulative Percent
Valid	Picture D1	253	29.1139	29.1475	29.1475
	Picture D2	615	70.771	70.8525	100
	Total	869	99.8849	100
Total		869	100
27.5
		Frequency	Percent	Valid Percent	Cumulative Percent
Valid	Picture E1	448	51.5535	51.6129	51.6129
	Picture E2	420	48.3314	48.3871	100
	Total	868	99.8849	100
Total		869	100

## Sheet: Indepth interview Questions
In-depth Interview Questions
Adolescents
1. How do you select what foods to eat? What is the biggest prompt while selecting foods?
2. Do you really think you have choice of selecting and consuming what you want or you are bound by what your mother packs for you or what is available at home?
3. How often do you shop for yourself? If so, what kinds of foods do you shop?
4. What kinds of foods do you shop when you go out with your parents?
5. What are the kinds of foods that you order when you are in your friend’s company? Who takes the lead? What do you guys consider while ordering? Is it the taste, price, new cuisine, or something else?
6. What’s your current weight status according to you? Is it normal, underweight or heavy? Do you buy any specific foods to become heavy (if underweight)? Or do you restrict or buy any food to become leaner or lose weight? (if heavy)
7. Your opinion on the extent of influence of traditions or cultural practices on food choices at home and your own?
8. Do you at all read any information on the label of food packs? Is there any specific information that you read? If they claim something on the label like “Multigrain”, “fat-free”, “protein rich” is it prompting you to buy that food product?
9. Can you recall any advertisement or marketing of food that you came across in any media that made you want to buy the food?
10. How much time you spend on social media? Do you like watching reels/videos of trending foods? Have you ever thought of eating/preparing them just after watching?
Teachers
1. What are the changes that you see in today’s adolescents in terms of the kind of food they buy? What do you think are the main prompts for adolescents while choosing foods? Is there a policy in school to make students restrict buying or eating junk foods?
2. Your opinion of kinds of foods your canteen sells. Are there any specific instructions given to canteen on the way they prepare or sell food?
3. Since you spend most of the quality time with students. Do you play any role in inculcating healthy food habits in them? If so, what? How do you do that?
4. Your opinion on the nutrition component in school curriculum. Do you think any improvement needs to be done?
5. Do you check tiffins of students regularly? How can you encourage them to carry healthy food in their lunch?
Parents
1. According to you what is a healthy diet that you give to your child?
2. Tell us about your role in shaping healthy food habits among your kids.
3. Your opinion on the importance of eating meals with family.
4. Tell us something about the meal consumption pattern at your home. How often you take your child to eat outside? What drives children to select certain foods? Is it the visual appeal, offers like Buy1Get1 Free, new cuisine, taste or something else?
5. Tell us about the impact of screen time of adolescents on eating.
